# Supplementary material for: Endophytic bacteria Priestia megaterium 170T-4 improves soybean salt tolerance through regulation of ion homeostasis and phytohormone signaling pathways
Source: Front Microbiol. 2025 Sep 25;16:1676456. doi: 10.3389/fmicb.2025.1676456 (PMC12507761; doi:10.3389/fmicb.2025.1676456)
Supplement: Supplementary file 4 [file Table_1.XLSX]

## Sheet: Sheet1
Supplementary Table 1. Different soybean varieties and isolated strains .
NO.	Soybean variety	Quantity of isolated strains
1	Fengshou27	8
2	Jinzhou4-1	17
3	J-766	19
4	Kenjian23	21
5	21MD7043	13
6	21P081-084	10
7	Linxuan3	19
8	Linxuan2	14
9	Xudou14	18
10	Huayu6	15
