# Supplementary material for: Endophytic bacteria Priestia megaterium 170T-4 improves soybean salt tolerance through regulation of ion homeostasis and phytohormone signaling pathways
Source: Front Microbiol. 2025 Sep 25;16:1676456. doi: 10.3389/fmicb.2025.1676456 (PMC12507761; doi:10.3389/fmicb.2025.1676456)
Supplement: Supplementary file 5 [file Table_2.XLSX]

## Sheet: Sheet1
Supplementary Table 2. Primer used.
Primer name	Sequence (5'-3')
GLYMA.12G076800 F	GCTTACAACTTGGTGCTTTACA
GLYMA.12G076800 R	TCCATATCGCAGACACTCCT
GLYMA.17G118300 F	ATCACGGGGCGAGTATTG
GLYMA.17G118300 R	AGGGCTTTGATTTCTGTATGTG
GLYMA.19G043000 F	GAAGATTGCTAATGGACCCG
GLYMA.19G043000 R	CAAAGGAAAGTGCCTCTGACA
GLYMA.04G020800 F	CATCCTCGTCGTGCTCCTT
GLYMA.04G020800 R	ATGAACGCTCTTGGCTCCC
GLYMA.02G016100 F	GATTACTCCCACATCGCTACC
GLYMA.02G016100 R	CAGACACGAACCCCTTTTCTA
GLYMA.18G280900 F	ATTCCCTTGGTGATTTAGTCC
GLYMA.18G280900 R	AGATTGCTTCATACCTGTCCC
GmCYP2 F	CTGTGTCGGTGGCTCTGAAT
GmCYP2 R	CCATAACACCGCAATCCCCT
recA F	AGATGGGGGAAGGCACA
recA R	AACCTCAAGGCGAACGG
rpoD F	CGTTGACTTATTGTCGGCAG
rpoD R	CCCATCGTCCAGACCAAAG
gyrB F	CAGACCTGCTGTTGAAGTTA
gyrB R	CACCAATACCCGTTCCTA
