# Supplementary material for: Endophytic bacteria Priestia megaterium 170T-4 improves soybean salt tolerance through regulation of ion homeostasis and phytohormone signaling pathways
Source: Front Microbiol. 2025 Sep 25;16:1676456. doi: 10.3389/fmicb.2025.1676456 (PMC12507761; doi:10.3389/fmicb.2025.1676456)
Supplement: Supplementary file 6 [file Table_3.XLSX]

## Sheet: Sheet1
Supplementary Table 3. Major characteristics of transcriptome data.
Sample	Clean reads	Q20(%)	Q30(%)	GC content(%)
CK1	53708008	99.15	97.24	43.73
CK2	52905520	99.21	97.45	43.53
CK3	50187008	99.19	97.37	43.35
CK_Nacl1	46974178	99.2	97.43	43.2
CK_Nacl2	43602276	99.24	97.55	43.2
CK_Nacl3	51359270	99.24	97.55	43.15
T170_1	43225842	99.16	97.28	43.53
T170_2	49623886	99.26	97.6	43.38
T170_3	44267882	99.24	97.53	41.99
T170_Nacl1	43243168	99.2	97.42	43.23
T170_Nacl2	45212062	99.18	97.34	43.39
T170_Nacl3	47547680	99.19	97.39	43.08
