# Supplementary material for: Endophytic bacteria Priestia megaterium 170T-4 improves soybean salt tolerance through regulation of ion homeostasis and phytohormone signaling pathways
Source: Front Microbiol. 2025 Sep 25;16:1676456. doi: 10.3389/fmicb.2025.1676456 (PMC12507761; doi:10.3389/fmicb.2025.1676456)
Supplement: Supplementary file 7 [file Table_4.XLSX]

## Sheet: Sheet1
Supplementary Table 4. Significantly upregulated gene under salt stress. Cluster 1.
Gene ID	GO Description	GO ID	170T-4+Salt_tpm_average	Salt_tpm_average	Log2FC(170T-4+Salt/Salt)	Pvalue	Padjust
GLYMA_14G007000	phosphorylation;;kinase activity;;protein histidine kinase activity;;plasmodesma	GO:0016310;;GO:0016301;;GO:0004673;;GO:0009506	1.53333	0	7.07022	1.05e-07	2.54e-06
GLYMA_03G038300	old GO;;heme binding;;response to oxidative stress;;cellular oxidant detoxification;;extracellular region;;hydrogen peroxide catabolic process;;metal ion binding;;peroxidase activity;;oxidoreductase activity	GO:0140825;;GO:0020037;;GO:0006979;;GO:0098869;;GO:0005576;;GO:0042744;;GO:0046872;;GO:0004601;;GO:0016491	2.73667	0.03	6.57102	0.000178398	0.00206529
GLYMA_15G209200	protein binding	GO:0005515	47.9267	0.586667	6.51005	1.06e-36	1.3e-33
GLYMA_08G080200	flavin adenine dinucleotide binding;;FAD binding;;oxidoreductase activity	GO:0050660;;GO:0071949;;GO:0016491	0.543333	0	6.40428	0.00161993	0.013636
GLYMA_02G029900	cytoplasm;;quercetin 7-O-glucosyltransferase activity;;quercetin 3-O-glucosyltransferase activity;;transferase activity;;transferase activity, transferring glycosyl groups;;transferase activity, transferring hexosyl groups;;UDP-glycosyltransferase activity	GO:0005737;;GO:0080044;;GO:0080043;;GO:0016740;;GO:0016757;;GO:0016758;;GO:0008194	29.57	0.436667	6.24027	1.15e-12	6.03e-11
GLYMA_16G212100	endopeptidase inhibitor activity	GO:0004866	19.8067	0.343333	6.04249	0.00737558	0.0469985
GLYMA_17G034000	integral component of membrane;;membrane;;hydrolase activity, acting on ester bonds	GO:0016021;;GO:0016020;;GO:0016788	0.99	0.0166667	6.03223	1.27e-05	0.000199719
GLYMA_02G310100	regulation of jasmonic acid mediated signaling pathway;;nucleus;;response to wounding;;regulation of defense response	GO:2000022;;GO:0005634;;GO:0009611;;GO:0031347	1.51333	0.0366667	5.52492	0.000461806	0.00471601
GLYMA_17G102600	protein phosphorylation;;membrane;;phosphorylation;;integral component of membrane;;plasma membrane;;root hair cell development;;transferase activity;;nucleotide binding;;protein serine/threonine kinase activity;;transmembrane receptor protein tyrosine kinase activity;;regulation of calcium ion transport;;cellular ammonia homeostasis;;plasmodesma;;kinase activity;;protein kinase activity;;plant-t…	GO:0006468;;GO:0016020;;GO:0016310;;GO:0016021;;GO:0005886;;GO:0080147;;GO:0016740;;GO:0000166;;GO:0004674;;GO:0004714;;GO:0051924;;GO:0097275;;GO:0009506;;GO:0016301;;GO:0004672;;GO:0009705;;GO:0046777;;GO:0005524	0.2	0	5.50332	0.000506785	0.00511372
GLYMA_18G279900	transferase activity;;Golgi apparatus;;integral component of membrane;;membrane;;O-acetyltransferase activity	GO:0016740;;GO:0005794;;GO:0016021;;GO:0016020;;GO:0016413	3.21	0.0833333	5.43306	1.22e-13	7.56e-12
GLYMA_05G124000	protein serine/threonine kinase activity;;polygalacturonase inhibitor activity;;protein binding	GO:0004674;;GO:0090353;;GO:0005515	22.88	0.62	5.38368	0.000396552	0.00412588
GLYMA_15G128900	old GO;;heme binding;;response to oxidative stress;;cellular oxidant detoxification;;extracellular region;;hydrogen peroxide catabolic process;;metal ion binding;;peroxidase activity;;oxidoreductase activity	GO:0140825;;GO:0020037;;GO:0006979;;GO:0098869;;GO:0005576;;GO:0042744;;GO:0046872;;GO:0004601;;GO:0016491	0.75	0.0233333	5.18738	0.000320014	0.00342293
GLYMA_05G049700	drug transmembrane transport;;integral component of membrane;;membrane;;antiporter activity;;drug transmembrane transporter activity;;transmembrane transporter activity;;xenobiotic transporter activity;;drug transmembrane export;;transmembrane transport	GO:0006855;;GO:0016021;;GO:0016020;;GO:0015297;;GO:0015238;;GO:0022857;;GO:0042910;;GO:1990961;;GO:0055085	3.03667	0.0933333	5.17381	7.18e-11	2.89e-09
GLYMA_14G105100	metal ion binding;;GTPase activator activity	GO:0046872;;GO:0005096	3.29667	0.123333	5.17109	1.46e-05	0.000227072
GLYMA_13G287700	sequence-specific DNA binding;;nucleus;;cell differentiation;;transcription regulatory region DNA binding	GO:0043565;;GO:0005634;;GO:0030154;;GO:0044212	2.22	0.07	5.09916	6.06e-10	2.11e-08
GLYMA_12G197500	lyase activity;;metal ion binding;;terpene synthase activity;;magnesium ion binding;;diterpenoid biosynthetic process	GO:0016829;;GO:0046872;;GO:0010333;;GO:0000287;;GO:0016102	1.17333	0.0366667	5.07635	0.000454489	0.00465001
GLYMA_10G017200	cell wall modification;;hydrolase activity;;pectinesterase inhibitor activity;;cell wall;;pectinesterase activity;;aspartyl esterase activity;;enzyme inhibitor activity;;pectin catabolic process	GO:0042545;;GO:0016787;;GO:0046910;;GO:0005618;;GO:0030599;;GO:0045330;;GO:0004857;;GO:0045490	26.8733	0.92	5.06304	0.00238968	0.0188271
GLYMA_17G241400	membrane;;triglyceride lipase activity;;lipid metabolic process	GO:0016020;;GO:0004806;;GO:0006629	0.4	0.0133333	5.01627	0.00417302	0.0298435
GLYMA_09G006200			58.8567	1.92667	5.01464	0.000249523	0.00276834
GLYMA_14G101600	response to stress;;membrane;;ATPase activity;;ATP binding	GO:0006950;;GO:0016020;;GO:0016887;;GO:0005524	1.35333	0.0433333	4.95781	0.00568701	0.0381053
GLYMA_06G011800			0.57	0.02	4.8547	0.000148249	0.00175288
GLYMA_13G251600	extracellular region;;extracellular space;;ATP binding;;protein kinase activity	GO:0005576;;GO:0005615;;GO:0005524;;GO:0004672	19.7267	0.776667	4.81156	0.000705237	0.00678938
GLYMA_19G215000	nucleus;;chromatin remodeling	GO:0005634;;GO:0006338	1.45333	0.0666667	4.79424	0.000241864	0.00270542
GLYMA_06G203500	nucleus;;chromatin remodeling	GO:0005634;;GO:0006338	1.91667	0.0766667	4.75758	0.000616737	0.00605651
GLYMA_10G291700	fatty acid biosynthetic process;;membrane;;fatty acid elongase activity;;transferase activity;;transferase activity, transferring acyl groups;;transferase activity, transferring acyl groups other than amino-acyl groups	GO:0006633;;GO:0016020;;GO:0009922;;GO:0016740;;GO:0016746;;GO:0016747	0.493333	0.02	4.73306	0.000236489	0.00265307
GLYMA_18G300400	response to nitrate;;integral component of membrane;;membrane;;transmembrane transporter activity;;nitrate transmembrane transporter activity;;plasma membrane;;transmembrane transport	GO:0010167;;GO:0016021;;GO:0016020;;GO:0022857;;GO:0015112;;GO:0005886;;GO:0055085	0.87	0.04	4.70765	4.19e-05	0.000575958
GLYMA_14G110200	nucleus;;chromatin remodeling	GO:0005634;;GO:0006338	1.93667	0.103333	4.63766	0.000553671	0.00552396
GLYMA_19G212500	cell wall modification;;hydrolase activity;;pectinesterase inhibitor activity;;cell wall;;pectinesterase activity;;aspartyl esterase activity;;enzyme inhibitor activity;;pectin catabolic process	GO:0042545;;GO:0016787;;GO:0046910;;GO:0005618;;GO:0030599;;GO:0045330;;GO:0004857;;GO:0045490	2.42333	0.11	4.62806	1.04e-07	2.51e-06
GLYMA_15G209300	transmembrane receptor protein tyrosine kinase activity;;protein binding	GO:0004714;;GO:0005515	146.21	6.63	4.61704	4.36e-13	2.46e-11
GLYMA_18G061000	myosin phosphatase activity;;cation binding;;protein dephosphorylation;;hydrolase activity;;protein serine/threonine phosphatase activity;;phosphoprotein phosphatase activity;;metal ion binding	GO:0017018;;GO:0043169;;GO:0006470;;GO:0016787;;GO:0004722;;GO:0004721;;GO:0046872	10.3467	0.476667	4.61674	3.73e-18	4.18e-16
GLYMA_16G033600	transferase activity, transferring acyl groups other than amino-acyl groups	GO:0016747	0.786667	0.0366667	4.61129	9.88e-05	0.00122747
GLYMA_16G212000	intracellular membrane-bounded organelle;;quercetin 3-O-glucosyltransferase activity;;transferase activity;;quercetin 7-O-glucosyltransferase activity;;hydroquinone glucosyltransferase activity;;UDP-glycosyltransferase activity;;transferase activity, transferring glycosyl groups	GO:0043231;;GO:0080043;;GO:0016740;;GO:0080044;;GO:0050505;;GO:0008194;;GO:0016757	0.396667	0.0166667	4.61046	0.00699943	0.0449104
GLYMA_13G326300	membrane;;metal ion binding;;oxidoreductase activity	GO:0016020;;GO:0046872;;GO:0016491	1.31667	0.06	4.60811	0.00609249	0.0402232
GLYMA_13G126500	cytoplasm;;response to chemical;;glutathione transferase activity	GO:0005737;;GO:0042221;;GO:0004364	0.886667	0.0366667	4.59484	0.00336905	0.0250573
GLYMA_07G110300	intracellular membrane-bounded organelle;;quercetin 3-O-glucosyltransferase activity;;transferase activity;;quercetin 7-O-glucosyltransferase activity;;hydroquinone glucosyltransferase activity;;UDP-glycosyltransferase activity;;transferase activity, transferring glycosyl groups	GO:0043231;;GO:0080043;;GO:0016740;;GO:0080044;;GO:0050505;;GO:0008194;;GO:0016757	0.306667	0.0133333	4.53773	0.00637316	0.0417682
GLYMA_08G212900	fatty acid biosynthetic process;;fatty acid metabolic process;;16:0 monogalactosyldiacylglycerol desaturase activity;;unsaturated fatty acid biosynthetic process;;integral component of membrane;;membrane;;endoplasmic reticulum membrane;;oxidoreductase activity;;oxidoreductase activity, acting on paired donors, with oxidation of a pair of donors resulting in the reduction of molecular oxygen to tw…	GO:0006633;;GO:0006631;;GO:0009979;;GO:0006636;;GO:0016021;;GO:0016020;;GO:0005789;;GO:0016491;;GO:0016717;;GO:0006629	9.22	0.453333	4.52052	7.12e-25	1.87e-22
GLYMA_18G290400	calcium ion binding	GO:0005509	27.66	1.37333	4.49921	0.000132169	0.00158337
GLYMA_18G225300	defense response	GO:0006952	10.8633	0.543333	4.45108	5.2e-17	5.08e-15
GLYMA_04G213900	alcohol dehydrogenase activity, zinc-dependent;;cytosol;;formaldehyde catabolic process;;zinc ion binding;;S-(hydroxymethyl)glutathione dehydrogenase activity;;metal ion binding;;oxidoreductase activity	GO:0004024;;GO:0005829;;GO:0046294;;GO:0008270;;GO:0051903;;GO:0046872;;GO:0016491	9.23667	0.51	4.4289	0.000686512	0.00664653
GLYMA_05G065700	anatomical structure morphogenesis;;membrane;;extracellular region	GO:0009653;;GO:0016020;;GO:0005576	216.77	11.64	4.36266	0.00494118	0.0341893
GLYMA_02G170400	sequence-specific DNA binding;;nucleus;;cell differentiation;;regulation of transcription, DNA-templated;;zinc ion binding;;positive regulation of transcription, DNA-templated	GO:0043565;;GO:0005634;;GO:0030154;;GO:0006355;;GO:0008270;;GO:0045893	1.81333	0.09	4.33259	0.00113786	0.0101221
GLYMA_06G004300	integral component of membrane;;membrane;;phosphate ion transport	GO:0016021;;GO:0016020;;GO:0006817	3.60333	0.21	4.26335	0.000369338	0.0038755
GLYMA_10G171200	transcription factor activity, sequence-specific DNA binding;;regulation of transcription, DNA-templated;;nucleus;;sequence-specific DNA binding;;DNA binding	GO:0003700;;GO:0006355;;GO:0005634;;GO:0043565;;GO:0003677	1.41667	0.08	4.25824	0.000148317	0.00175314
GLYMA_20G086300	nucleus;;chromatin remodeling	GO:0005634;;GO:0006338	1.34	0.0966667	4.19854	0.00124309	0.0108919
GLYMA_05G180300	cellular response to iron ion;;transcription factor activity, sequence-specific DNA binding;;nucleus;;DNA binding;;regulation of transcription, DNA-templated;;ethylene-activated signaling pathway	GO:0071281;;GO:0003700;;GO:0005634;;GO:0003677;;GO:0006355;;GO:0009873	0.92	0.06	4.18845	9.05e-05	0.00113863
GLYMA_11G253300	cysteine-type endopeptidase inhibitor activity;;membrane;;peptidase inhibitor activity	GO:0004869;;GO:0016020;;GO:0030414	3.03	0.19	4.15559	0.000567494	0.0056471
GLYMA_19G184400	cytoplasm;;protein ubiquitination;;nucleus;;ubiquitin-protein transferase activity	GO:0005737;;GO:0016567;;GO:0005634;;GO:0004842	12.28	0.773333	4.13817	1.96e-14	1.38e-12
GLYMA_10G286800			89.9267	5.75	4.13329	9.65e-33	7.67e-30
GLYMA_03G068100	plastid;;chloroplast stroma;;nucleotide binding;;ATPase activity;;ribulose-1,5-bisphosphate carboxylase/oxygenase activator activity;;ATP binding;;chloroplast	GO:0009536;;GO:0009570;;GO:0000166;;GO:0016887;;GO:0046863;;GO:0005524;;GO:0009507	6.38	0.433333	4.12055	5.79e-30	3.07e-27
GLYMA_09G041100	membrane	GO:0016020	2.15333	0.143333	4.08591	5.34e-06	9.18e-05
GLYMA_03G221100	cutin biosynthetic process;;phosphatase activity;;glycerol-3-phosphate O-acyltransferase activity;;sn-1-glycerol-3-phosphate C16:0-DCA-CoA acyl transferase activity;;integral component of membrane;;membrane;;glycerol-3-phosphate 2-O-acyltransferase activity;;transferase activity, transferring acyl groups	GO:0010143;;GO:0016791;;GO:0004366;;GO:0102420;;GO:0016021;;GO:0016020;;GO:0090447;;GO:0016746	1.85667	0.13	4.05918	7.52e-06	0.000124987
GLYMA_06G148400	transcription factor activity, sequence-specific DNA binding;;nucleus;;DNA binding;;regulation of transcription, DNA-templated;;transcription, DNA-templated;;ethylene-activated signaling pathway	GO:0003700;;GO:0005634;;GO:0003677;;GO:0006355;;GO:0006351;;GO:0009873	27.7267	1.88667	4.04547	4.38e-24	1.06e-21
GLYMA_06G291900	nucleus;;RNA polymerase II transcription factor complex;;regulation of transcription from RNA polymerase II promoter;;RNA polymerase II regulatory region sequence-specific DNA binding;;protein dimerization activity;;transcription factor binding;;RNA polymerase II transcription factor activity, sequence-specific DNA binding	GO:0005634;;GO:0090575;;GO:0006357;;GO:0000977;;GO:0046983;;GO:0008134;;GO:0000981	2.07333	0.163333	4.04182	6.06e-06	0.000102967
GLYMA_10G219800	old GO;;heme binding;;response to oxidative stress;;cellular oxidant detoxification;;extracellular region;;hydrogen peroxide catabolic process;;metal ion binding;;peroxidase activity;;oxidoreductase activity	GO:0140825;;GO:0020037;;GO:0006979;;GO:0098869;;GO:0005576;;GO:0042744;;GO:0046872;;GO:0004601;;GO:0016491	3.16	0.226667	3.96193	0.000168559	0.0019626
GLYMA_06G052800	protein binding	GO:0005515	1.75333	0.13	3.96007	0.000168731	0.00196399
GLYMA_10G274100			76.2533	5.5	3.94963	5.2e-26	1.6e-23
GLYMA_18G280400	defense response;;proteolysis;;defense response to other organism;;cysteine-type peptidase activity;;ADP binding	GO:0006952;;GO:0006508;;GO:0098542;;GO:0008234;;GO:0043531	2.48667	0.173333	3.92074	6.22e-14	4.05e-12
GLYMA_04G248600	chaperone mediated protein folding requiring cofactor;;cytosol;;chaperone binding;;protein folding;;unfolded protein binding	GO:0051085;;GO:0005829;;GO:0051087;;GO:0006457;;GO:0051082	0.94	0.07	3.91674	0.00684311	0.0441301
GLYMA_18G088000	defense response;;defense response to other organism;;response to other organism;;ADP binding	GO:0006952;;GO:0098542;;GO:0051707;;GO:0043531	9.61667	0.22	3.91418	2.87e-09	9.08e-08
GLYMA_08G364700	protein transport;;protein localization	GO:0015031;;GO:0008104	29.6033	2.24333	3.8673	1.96e-05	0.000294352
GLYMA_03G239700	proteolysis;;aspartic-type endopeptidase activity;;protein catabolic process;;identical protein binding;;nutrient reservoir activity	GO:0006508;;GO:0004190;;GO:0030163;;GO:0042802;;GO:0045735	0.18	0.0133333	3.86588	0.00589693	0.0392292
GLYMA_05G186700	transcription factor activity, sequence-specific DNA binding;;nucleus;;DNA binding;;regulation of transcription, DNA-templated;;transcription, DNA-templated;;ethylene-activated signaling pathway	GO:0003700;;GO:0005634;;GO:0003677;;GO:0006355;;GO:0006351;;GO:0009873	94.1667	7.26667	3.85591	1.72e-25	4.94e-23
GLYMA_18G130300	histone deacetylation;;negative regulation of transcription from RNA polymerase II promoter;;nucleus;;transcription corepressor activity;;histone deacetylase complex;;regulation of transcription, DNA-templated;;chromatin	GO:0016575;;GO:0000122;;GO:0005634;;GO:0003714;;GO:0000118;;GO:0006355;;GO:0000785	13.3	1.02667	3.83804	4.3e-36	4.83e-33
GLYMA_15G099200			2.74	0.223333	3.82269	7.49e-06	0.000124653
GLYMA_12G095000	protein ubiquitination;;transferase activity;;ubiquitin protein ligase activity;;ubiquitin-protein transferase activity	GO:0016567;;GO:0016740;;GO:0061630;;GO:0004842	10.2967	0.816667	3.81904	2.22e-21	3.89e-19
GLYMA_10G195700	protein phosphorylation;;phosphorylation;;integral component of membrane;;membrane;;ATP binding;;protein binding;;protein kinase activity;;protein autophosphorylation;;plasmodesma	GO:0006468;;GO:0016310;;GO:0016021;;GO:0016020;;GO:0005524;;GO:0005515;;GO:0004672;;GO:0046777;;GO:0009506	4.07333	0.336667	3.7801	2.49e-08	6.69e-07
GLYMA_19G164600	sequence-specific DNA binding;;nucleus;;cell differentiation;;transcription regulatory region DNA binding	GO:0043565;;GO:0005634;;GO:0030154;;GO:0044212	73.74	6.44	3.77689	2.29e-25	6.43e-23
GLYMA_12G031300	integral component of membrane;;membrane	GO:0016021;;GO:0016020	10.42	0.836667	3.76383	3.71e-22	7.15e-20
GLYMA_01G036000	cytoplasm;;quercetin 7-O-glucosyltransferase activity;;intracellular membrane-bounded organelle;;quercetin 3-O-glucosyltransferase activity;;transferase activity;;transferase activity, transferring glycosyl groups;;UDP-glycosyltransferase activity	GO:0005737;;GO:0080044;;GO:0043231;;GO:0080043;;GO:0016740;;GO:0016757;;GO:0008194	127.847	10.61	3.7517	3.77e-10	1.36e-08
GLYMA_02G082700	cellular amino acid metabolic process;;membrane;;transaminase activity;;alliin lyase activity;;carbon-sulfur lyase activity;;zinc ion binding;;nucleic acid binding;;spliceosomal complex	GO:0006520;;GO:0016020;;GO:0008483;;GO:0047654;;GO:0016846;;GO:0008270;;GO:0003676;;GO:0005681	9.97333	0.986667	3.74673	1.38e-24	3.52e-22
GLYMA_07G162700	carbohydrate metabolic process;;exocyst;;exocytosis;;phosphatidylinositol-4,5-bisphosphate binding;;hydrolase activity, hydrolyzing O-glycosyl compounds;;protein transport	GO:0005975;;GO:0000145;;GO:0006887;;GO:0005546;;GO:0004553;;GO:0015031	1.12667	0.0933333	3.73984	0.00108739	0.00974027
GLYMA_02G016600	cell wall modification;;hydrolase activity;;pectinesterase inhibitor activity;;cell wall;;pectinesterase activity;;aspartyl esterase activity;;enzyme inhibitor activity;;pectin catabolic process	GO:0042545;;GO:0016787;;GO:0046910;;GO:0005618;;GO:0030599;;GO:0045330;;GO:0004857;;GO:0045490	51.95	4.46333	3.71758	1.93e-27	7e-25
GLYMA_13G186200	oxidoreductase activity;;FMN binding	GO:0016491;;GO:0010181	15.4567	1.32	3.71611	0.000295671	0.00320299
GLYMA_09G284700	old GO;;heme binding;;peroxidase activity;;cellular oxidant detoxification;;extracellular region;;hydrogen peroxide catabolic process;;response to oxidative stress;;metal ion binding;;plant-type cell wall;;plasmodesma;;oxidoreductase activity	GO:0140825;;GO:0020037;;GO:0004601;;GO:0098869;;GO:0005576;;GO:0042744;;GO:0006979;;GO:0046872;;GO:0009505;;GO:0009506;;GO:0016491	1.34333	0.116667	3.70944	0.00091694	0.00844764
GLYMA_08G014200	cytoplasm;;cytoskeleton;;structural constituent of cytoskeleton;;mitotic cell cycle;;GTPase activity;;nucleotide binding;;microtubule-based process;;microtubule cytoskeleton organization;;metal ion binding;;microtubule;;GTP binding	GO:0005737;;GO:0005856;;GO:0005200;;GO:0000278;;GO:0003924;;GO:0000166;;GO:0007017;;GO:0000226;;GO:0046872;;GO:0005874;;GO:0005525	13.4033	1.17	3.70863	3.97e-32	2.97e-29
GLYMA_08G168900	nucleus;;regulation of flower development;;protein binding	GO:0005634;;GO:0009909;;GO:0005515	0.56	0.05	3.65049	0.0027895	0.0214498
GLYMA_11G091600	catalytic activity;;ligase activity;;4-coumarate-CoA ligase activity	GO:0003824;;GO:0016874;;GO:0016207	2.09333	0.193333	3.61007	0.00349539	0.0258006
GLYMA_10G239300	transcription factor activity, sequence-specific DNA binding;;regulation of transcription, DNA-templated;;nucleus;;transcription, DNA-templated;;DNA binding	GO:0003700;;GO:0006355;;GO:0005634;;GO:0006351;;GO:0003677	45.2467	4.17	3.60498	7.17e-28	2.76e-25
GLYMA_12G076800	integral component of membrane;;voltage-gated potassium channel activity;;potassium ion transmembrane transport;;potassium ion transport;;ion transport;;membrane;;transmembrane transport;;ion transmembrane transport;;protein binding;;ion channel activity	GO:0016021;;GO:0005249;;GO:0071805;;GO:0006813;;GO:0006811;;GO:0016020;;GO:0055085;;GO:0034220;;GO:0005515;;GO:0005216	45.21	4.47333	3.60021	3.56e-31	2.38e-28
GLYMA_08G145300	transcription factor activity, sequence-specific DNA binding;;nucleus;;DNA binding;;regulation of transcription, DNA-templated;;transcription, DNA-templated;;ethylene-activated signaling pathway	GO:0003700;;GO:0005634;;GO:0003677;;GO:0006355;;GO:0006351;;GO:0009873	123.927	11.53	3.58984	2.35e-28	9.75e-26
GLYMA_02G007300	regulation of transcription, DNA-templated;;nucleus;;transcription, DNA-templated;;protein binding;;auxin-activated signaling pathway	GO:0006355;;GO:0005634;;GO:0006351;;GO:0005515;;GO:0009734	1.55333	0.15	3.58496	0.000135305	0.00161688
GLYMA_09G217200	protein phosphorylation;;kinase activity;;phosphorylation;;integral component of membrane;;membrane;;nucleotide binding;;protein serine/threonine kinase activity;;transferase activity;;protein binding;;protein kinase activity;;ATP binding	GO:0006468;;GO:0016301;;GO:0016310;;GO:0016021;;GO:0016020;;GO:0000166;;GO:0004674;;GO:0016740;;GO:0005515;;GO:0004672;;GO:0005524	11.0033	1.04667	3.58112	5.56e-41	1.41e-37
GLYMA_13G135600	membrane;;transferase activity;;glutathione transferase activity;;protein glutathionylation	GO:0016020;;GO:0016740;;GO:0004364;;GO:0010731	2.71333	0.333333	3.57317	1.41e-06	2.75e-05
GLYMA_11G014800	transcription factor activity, sequence-specific DNA binding;;regulation of transcription, DNA-templated;;nucleus;;transcription, DNA-templated;;DNA binding	GO:0003700;;GO:0006355;;GO:0005634;;GO:0006351;;GO:0003677	11.54	1.1	3.56316	2.34e-10	8.71e-09
GLYMA_11G051000	response to karrikin	GO:0080167	7.13333	0.69	3.54185	1.04e-16	9.75e-15
GLYMA_12G097200	cytoplasm;;protein phosphorylation;;phosphorylation;;kinase activity;;stress-activated protein kinase signaling cascade;;nucleotide binding;;protein serine/threonine kinase activity;;transferase activity;;signal transduction;;protein kinase activity;;signal transduction by protein phosphorylation;;activation of protein kinase activity;;ATP binding	GO:0005737;;GO:0006468;;GO:0016310;;GO:0016301;;GO:0031098;;GO:0000166;;GO:0004674;;GO:0016740;;GO:0007165;;GO:0004672;;GO:0023014;;GO:0032147;;GO:0005524	17.9567	1.75	3.52649	4.2e-24	1.02e-21
GLYMA_08G078900	protein serine/threonine kinase activity;;polygalacturonase inhibitor activity	GO:0004674;;GO:0090353	5.49667	0.54	3.51074	0.000197441	0.0022609
GLYMA_03G254900	membrane;;hydrolase activity, acting on ester bonds	GO:0016020;;GO:0016788	3.85	0.39	3.51026	4.25e-11	1.77e-09
GLYMA_08G187600	potassium channel activity;;integral component of membrane;;protein binding;;potassium ion transmembrane transport;;potassium ion transport;;ion transport;;membrane;;transmembrane transport;;ion transmembrane transport;;ion channel complex;;voltage-gated potassium channel activity;;regulation of ion transmembrane transport;;ion channel activity	GO:0005267;;GO:0016021;;GO:0005515;;GO:0071805;;GO:0006813;;GO:0006811;;GO:0016020;;GO:0055085;;GO:0034220;;GO:0034702;;GO:0005249;;GO:0034765;;GO:0005216	2.60667	0.29	3.50746	6.25e-05	0.000824615
GLYMA_14G048200	serine-type endopeptidase activity;;hydrolase activity;;response to symbiotic fungus;;DNA-directed DNA polymerase activity;;nucleic acid binding;;proteolysis;;peptidase activity;;serine-type peptidase activity	GO:0004252;;GO:0016787;;GO:0009610;;GO:0003887;;GO:0003676;;GO:0006508;;GO:0008233;;GO:0008236	4.69333	0.46	3.50408	5.36e-11	2.2e-09
GLYMA_11G133300	cytoplasm;;3-chloroallyl aldehyde dehydrogenase activity;;aldehyde dehydrogenase (NAD) activity;;oxidoreductase activity, acting on the aldehyde or oxo group of donors, NAD or NADP as acceptor;;cellular aldehyde metabolic process;;oxidoreductase activity	GO:0005737;;GO:0004028;;GO:0004029;;GO:0016620;;GO:0006081;;GO:0016491	0.68	0.07	3.50041	0.00193505	0.0157766
GLYMA_06G268600	ADP binding;;S-adenosylmethionine-dependent methyltransferase activity;;ribonuclease P activity;;defense response;;signal transduction;;ATPase activity	GO:0043531;;GO:0008757;;GO:0004526;;GO:0006952;;GO:0007165;;GO:0016887	2.51	0.26	3.479	8.93e-15	6.6e-13
GLYMA_02G028800	hydrolase activity;;metalloendopeptidase activity;;membrane;;collagen catabolic process;;extracellular matrix;;extracellular matrix organization;;zinc ion binding;;proteolysis;;peptidase activity;;metal ion binding;;metallopeptidase activity	GO:0016787;;GO:0004222;;GO:0016020;;GO:0030574;;GO:0031012;;GO:0030198;;GO:0008270;;GO:0006508;;GO:0008233;;GO:0046872;;GO:0008237	57.42	5.86667	3.46061	3.55e-20	5.25e-18
GLYMA_U003300	kinase activity;;phosphorelay signal transduction system;;anatomical structure development;;phosphorelay sensor kinase activity;;membrane;;phosphorylation;;intracellular;;metal ion binding;;transferase activity;;histidine phosphotransfer kinase activity;;protein kinase activity;;transferase activity, transferring phosphorus-containing groups;;response to organic substance;;signal transduction	GO:0016301;;GO:0000160;;GO:0048856;;GO:0000155;;GO:0016020;;GO:0016310;;GO:0005622;;GO:0046872;;GO:0016740;;GO:0009927;;GO:0004672;;GO:0016772;;GO:0010033;;GO:0007165	0.35	0.0366667	3.45732	0.000858994	0.00798712
GLYMA_18G083700	defense response;;defense response to other organism;;response to other organism;;ADP binding	GO:0006952;;GO:0098542;;GO:0051707;;GO:0043531	0.696667	0.0733333	3.44591	0.000491613	0.00498436
GLYMA_19G042900	proline catabolic process;;proline metabolic process;;proline dehydrogenase activity;;mitochondrion;;proline catabolic process to glutamate;;FAD binding;;oxidoreductase activity	GO:0006562;;GO:0006560;;GO:0004657;;GO:0005739;;GO:0010133;;GO:0071949;;GO:0016491	20.9067	2.06667	3.43717	1.91e-35	1.97e-32
GLYMA_20G041300	defense response;;defense response to other organism;;response to other organism;;ADP binding;;myosin phosphatase activity	GO:0006952;;GO:0098542;;GO:0051707;;GO:0043531;;GO:0017018	5.36333	0.563333	3.429	3.06e-16	2.74e-14
GLYMA_03G015900			13.59	1.38667	3.41151	1.78e-10	6.75e-09
GLYMA_01G242700	stomatal complex development;;membrane;;extracellular region;;integral component of membrane;;guard cell differentiation	GO:0010374;;GO:0016020;;GO:0005576;;GO:0016021;;GO:0010052	1.50333	0.156667	3.41101	0.00203607	0.0164386
GLYMA_18G055500	old GO;;heme binding;;response to oxidative stress;;cellular oxidant detoxification;;extracellular region;;hydrogen peroxide catabolic process;;metal ion binding;;peroxidase activity;;oxidoreductase activity	GO:0140825;;GO:0020037;;GO:0006979;;GO:0098869;;GO:0005576;;GO:0042744;;GO:0046872;;GO:0004601;;GO:0016491	63.5367	6.28	3.39688	5.8e-28	2.3e-25
GLYMA_13G189300	chromatin DNA binding;;nucleus;;transcription coactivator activity;;transcription cofactor activity;;regulation of transcription, DNA-templated;;positive regulation of transcription, DNA-templated	GO:0031490;;GO:0005634;;GO:0003713;;GO:0003712;;GO:0006355;;GO:0045893	0.57	0.0633333	3.38992	1.62e-06	3.11e-05
GLYMA_18G083200	defense response;;defense response to other organism;;response to other organism;;ADP binding	GO:0006952;;GO:0098542;;GO:0051707;;GO:0043531	0.346667	0.04	3.37874	5.57e-05	0.000744239
GLYMA_09G111800	nucleus	GO:0005634	89.5833	9.64667	3.36276	4.4e-23	9.38e-21
GLYMA_04G061300	transcription factor activity, sequence-specific DNA binding;;regulation of transcription, DNA-templated;;nucleus;;sequence-specific DNA binding;;DNA binding	GO:0003700;;GO:0006355;;GO:0005634;;GO:0043565;;GO:0003677	2.44333	0.28	3.36218	5.14e-09	1.56e-07
GLYMA_13G260400			211.473	22.76	3.36165	2.42e-24	6.03e-22
GLYMA_13G233800	transcription factor activity, sequence-specific DNA binding;;nucleus;;DNA binding;;regulation of transcription, DNA-templated;;transcription, DNA-templated;;ethylene-activated signaling pathway	GO:0003700;;GO:0005634;;GO:0003677;;GO:0006355;;GO:0006351;;GO:0009873	2.82333	0.303333	3.35875	0.00020769	0.00236619
GLYMA_20G171900	old GO;;heme binding;;response to oxidative stress;;cellular oxidant detoxification;;extracellular region;;hydrogen peroxide catabolic process;;metal ion binding;;peroxidase activity;;oxidoreductase activity	GO:0140825;;GO:0020037;;GO:0006979;;GO:0098869;;GO:0005576;;GO:0042744;;GO:0046872;;GO:0004601;;GO:0016491	19.24	2.09667	3.35855	1.16e-13	7.24e-12
GLYMA_02G008900	old GO;;heme binding;;peroxidase activity;;cellular oxidant detoxification;;extracellular region;;hydrogen peroxide catabolic process;;response to oxidative stress;;metal ion binding;;plant-type cell wall;;plasmodesma;;oxidoreductase activity	GO:0140825;;GO:0020037;;GO:0004601;;GO:0098869;;GO:0005576;;GO:0042744;;GO:0006979;;GO:0046872;;GO:0009505;;GO:0009506;;GO:0016491	16.66	1.81667	3.3585	2.24e-42	7.1e-39
GLYMA_11G021200	sequence-specific DNA binding;;transcription regulatory region DNA binding;;transcription factor activity, sequence-specific DNA binding;;nucleus;;regulation of transcription, DNA-templated;;transcription regulatory region sequence-specific DNA binding;;DNA binding	GO:0043565;;GO:0044212;;GO:0003700;;GO:0005634;;GO:0006355;;GO:0000976;;GO:0003677	2.67667	0.296667	3.34394	5.93e-06	0.000101141
GLYMA_10G090700	polyamine catabolic process;;N1-acetylspermine:oxygen oxidoreductase (propane-1,3-diamine-forming) activity;;spermidine oxidase (propane-1,3-diamine-forming) activity;;organic substance metabolic process;;polyamine oxidase activity;;spermine oxidase (propane-1,3-diamine-forming) activity;;oxidoreductase activity	GO:0006598;;GO:0052893;;GO:0052896;;GO:0071704;;GO:0046592;;GO:0052900;;GO:0016491	13.3267	1.52667	3.33574	1.08e-28	4.64e-26
GLYMA_20G115900			8.49333	0.956667	3.32254	5.4e-10	1.9e-08
GLYMA_14G031200	plastid;;membrane;;biosynthetic process;;squalene synthase activity;;transferase activity;;transferase activity, transferring alkyl or aryl (other than methyl) groups;;farnesyl-diphosphate farnesyltransferase activity;;farnesyltranstransferase activity;;geranylgeranyl-diphosphate geranylgeranyltransferase activity;;ergosterol biosynthetic process;;carotenoid biosynthetic process	GO:0009536;;GO:0016020;;GO:0009058;;GO:0051996;;GO:0016740;;GO:0016765;;GO:0004310;;GO:0004311;;GO:0016767;;GO:0006696;;GO:0016117	0.573333	0.0633333	3.30719	0.00136491	0.011818
GLYMA_19G138300	defense response;;defense response to other organism;;response to other organism;;ADP binding	GO:0006952;;GO:0098542;;GO:0051707;;GO:0043531	1.30667	0.15	3.30676	1.11e-05	0.000177817
GLYMA_10G010700	C-19 gibberellin 2-beta-dioxygenase activity;;response to red or far red light;;dioxygenase activity;;response to light stimulus;;metal ion binding;;gibberellin catabolic process;;oxidoreductase activity	GO:0052634;;GO:0009639;;GO:0051213;;GO:0009416;;GO:0046872;;GO:0045487;;GO:0016491	171.73	16.4333	3.30193	2.55e-56	3.24e-52
GLYMA_18G087000	defense response;;defense response to other organism;;response to other organism;;ADP binding	GO:0006952;;GO:0098542;;GO:0051707;;GO:0043531	6.85333	0.773333	3.30158	2.12e-18	2.43e-16
GLYMA_08G361400	protein ubiquitination;;ubiquitin-protein transferase activity;;zinc ion binding	GO:0016567;;GO:0004842;;GO:0008270	0.52	0.0666667	3.29391	9.22e-05	0.00115722
GLYMA_06G009100	regulation of transcription, DNA-templated;;nucleus;;membrane;;zinc ion binding;;photomorphogenesis	GO:0006355;;GO:0005634;;GO:0016020;;GO:0008270;;GO:0009640	4.64667	0.366667	3.27232	3.68e-06	6.53e-05
GLYMA_15G114500	fumarylacetoacetase activity;;chaperone binding;;protein folding	GO:0004334;;GO:0051087;;GO:0006457	1.14667	0.143333	3.25392	0.000261569	0.00288431
GLYMA_01G011500	hydrolase activity;;lipid metabolic process	GO:0016787;;GO:0006629	1.95	0.246667	3.23852	1.18e-08	3.37e-07
GLYMA_07G258100			24.8533	2.94333	3.22644	2.54e-14	1.76e-12
GLYMA_12G200600			31.6833	3.82333	3.21646	2e-08	5.46e-07
GLYMA_08G027000	intramolecular transferase activity;;lipid particle;;triterpenoid biosynthetic process;;isomerase activity;;oxidosqualene cyclase activity	GO:0016866;;GO:0005811;;GO:0016104;;GO:0016853;;GO:0031559	35.3467	4.47667	3.20935	2.4e-31	1.64e-28
GLYMA_13G149700			22.7733	2.82	3.19393	5.11e-06	8.83e-05
GLYMA_13G266000	protein phosphorylation;;kinase activity;;phosphorylation;;integral component of membrane;;membrane;;protein serine/threonine kinase activity;;protein kinase activity;;plasma membrane;;protein autophosphorylation;;ATP binding	GO:0006468;;GO:0016301;;GO:0016310;;GO:0016021;;GO:0016020;;GO:0004674;;GO:0004672;;GO:0005886;;GO:0046777;;GO:0005524	0.906667	0.113333	3.19224	4.12e-06	7.25e-05
GLYMA_02G238500	uniplex complex;;membrane;;uniporter activity;;ion transport;;calcium channel activity;;calcium ion transmembrane transport;;calcium ion transport;;mitochondrion;;calcium ion transmembrane import into mitochondrion;;mitochondrial inner membrane;;ion transmembrane transport;;integral component of membrane;;mitochondrial calcium ion homeostasis	GO:1990246;;GO:0016020;;GO:0015292;;GO:0006811;;GO:0005262;;GO:0070588;;GO:0006816;;GO:0005739;;GO:0036444;;GO:0005743;;GO:0034220;;GO:0016021;;GO:0051560	8.46	1.04	3.19067	1.04e-23	2.39e-21
GLYMA_12G201800			2.76333	0.33	3.18778	0.00467081	0.0326944
GLYMA_03G202400	protein ubiquitination	GO:0016567	139.547	16.6233	3.17765	2.25e-37	3.29e-34
GLYMA_20G102300			206.273	24.8	3.17601	9.01e-30	4.41e-27
GLYMA_18G087800	defense response;;defense response to other organism;;response to other organism;;ADP binding	GO:0006952;;GO:0098542;;GO:0051707;;GO:0043531	0.823333	0.106667	3.17427	4.22e-09	1.3e-07
GLYMA_19G218100	cutin biosynthetic process;;phosphatase activity;;glycerol-3-phosphate O-acyltransferase activity;;sn-1-glycerol-3-phosphate C16:0-DCA-CoA acyl transferase activity;;integral component of membrane;;membrane;;glycerol-3-phosphate 2-O-acyltransferase activity;;transferase activity, transferring acyl groups	GO:0010143;;GO:0016791;;GO:0004366;;GO:0102420;;GO:0016021;;GO:0016020;;GO:0090447;;GO:0016746	4.26667	0.533333	3.16693	4.84e-13	2.7e-11
GLYMA_03G096200	phosphorylation;;membrane;;kinase activity;;ATP binding;;protein kinase activity	GO:0016310;;GO:0016020;;GO:0016301;;GO:0005524;;GO:0004672	4.45333	0.566667	3.152	1.29e-08	3.67e-07
GLYMA_11G233300	cytoplasm;;membrane;;signaling receptor activity;;nucleus;;abscisic acid-activated signaling pathway;;regulation of protein serine/threonine phosphatase activity;;protein phosphatase inhibitor activity;;plasma membrane;;abscisic acid binding	GO:0005737;;GO:0016020;;GO:0038023;;GO:0005634;;GO:0009738;;GO:0080163;;GO:0004864;;GO:0005886;;GO:0010427	7.76	0.993333	3.14589	3.98e-12	1.9e-10
GLYMA_10G234600	monooxygenase activity;;membrane;;heme binding;;integral component of membrane;;oxidoreductase activity, acting on paired donors, with incorporation or reduction of molecular oxygen;;iron ion binding;;metal ion binding;;oxidoreductase activity	GO:0004497;;GO:0016020;;GO:0020037;;GO:0016021;;GO:0016705;;GO:0005506;;GO:0046872;;GO:0016491	5.02333	0.646667	3.13821	1.27e-11	5.69e-10
GLYMA_07G071300	hydrolase activity;;myristoyl-CoA hydrolase activity;;cytosol;;fatty acid catabolic process;;palmitoyl-CoA hydrolase activity;;acyl-CoA metabolic process;;acyl-CoA hydrolase activity	GO:0016787;;GO:0102991;;GO:0005829;;GO:0009062;;GO:0016290;;GO:0006637;;GO:0047617	26.7267	3.77333	3.12076	6.73e-30	3.5e-27
GLYMA_09G216600	integral component of membrane;;membrane	GO:0016021;;GO:0016020	2.26	0.293333	3.10742	0.000369301	0.0038755
GLYMA_16G076600	monooxygenase activity;;sterol metabolic process;;heme binding;;oxidoreductase activity, acting on paired donors, with incorporation or reduction of molecular oxygen;;(+)-abscisic acid 8'-hydroxylase activity;;abscisic acid metabolic process;;iron ion binding;;metal ion binding;;oxidation-reduction process;;oxidoreductase activity	GO:0004497;;GO:0016125;;GO:0020037;;GO:0016705;;GO:0010295;;GO:0009687;;GO:0005506;;GO:0046872;;GO:0055114;;GO:0016491	5.41667	0.706667	3.09751	2.71e-11	1.17e-09
GLYMA_04G183100	NAD+ ADP-ribosyltransferase activity;;response to stress	GO:0003950;;GO:0006950	6.63667	1.14333	3.09617	0.00356751	0.0262416
GLYMA_03G150400			4.9	0.64	3.09091	5.41e-05	0.00072602
GLYMA_17G163500	protein ubiquitination;;protein binding	GO:0016567;;GO:0005515	0.59	0.08	3.08812	0.000168347	0.00196072
GLYMA_14G058700	dioxygenase activity;;oxidoreductase activity, acting on paired donors, with incorporation or reduction of molecular oxygen, 2-oxoglutarate as one donor, and incorporation of one atom each of oxygen into both donors;;jasmonic acid hydrolase;;regulation of jasmonic acid mediated signaling pathway;;metal ion binding;;oxidoreductase activity	GO:0051213;;GO:0016706;;GO:0120091;;GO:2000022;;GO:0046872;;GO:0016491	92.6333	12.94	3.07108	1.36e-41	3.99e-38
GLYMA_07G040700	UTP biosynthetic process;;phosphorylation;;kinase activity;;nucleotide binding;;transferase activity;;CTP biosynthetic process;;nucleoside diphosphate kinase activity;;ATP binding;;GTP biosynthetic process	GO:0006228;;GO:0016310;;GO:0016301;;GO:0000166;;GO:0016740;;GO:0006241;;GO:0004550;;GO:0005524;;GO:0006183	0.77	0.103333	3.05994	0.000495256	0.0050133
GLYMA_16G038100			32.96	4.47667	3.04571	1.72e-05	0.00026301
GLYMA_02G171200	transferase activity;;Golgi apparatus;;integral component of membrane;;membrane;;O-acetyltransferase activity	GO:0016740;;GO:0005794;;GO:0016021;;GO:0016020;;GO:0016413	20.8033	3.09	3.04458	6.47e-19	7.99e-17
GLYMA_11G077700	defense response;;membrane	GO:0006952;;GO:0016020	193.127	26.4833	3.01857	2.58e-18	2.93e-16
GLYMA_08G355100	protein phosphorylation;;membrane;;phosphorylation;;integral component of membrane;;protein kinase activity;;nucleotide binding;;protein serine/threonine kinase activity;;transferase activity;;kinase activity;;plasma membrane;;old GO;;ATP binding;;recognition of pollen	GO:0006468;;GO:0016020;;GO:0016310;;GO:0016021;;GO:0004672;;GO:0000166;;GO:0004674;;GO:0016740;;GO:0016301;;GO:0005886;;GO:0106310;;GO:0005524;;GO:0048544	1.35333	0.19	3.01567	1.04e-06	2.08e-05
GLYMA_14G051800	calcium ion binding	GO:0005509	28.7767	4.02	3.00438	0.00719067	0.0459948
GLYMA_14G122300			1.09667	0.14	2.9867	0.00736236	0.046931
GLYMA_08G096500	regulation of jasmonic acid mediated signaling pathway;;nucleus;;response to wounding;;regulation of defense response	GO:2000022;;GO:0005634;;GO:0009611;;GO:0031347	41.11	4.88333	2.98532	2.47e-34	2.29e-31
GLYMA_07G043100			111.413	16.88	2.98457	2.69e-26	8.42e-24
GLYMA_11G197300	monooxygenase activity;;membrane;;heme binding;;oxidoreductase activity, acting on paired donors, with incorporation or reduction of molecular oxygen, NAD(P)H as one donor, and incorporation of one atom of oxygen;;integral component of membrane;;oxidoreductase activity, acting on paired donors, with incorporation or reduction of molecular oxygen;;iron ion binding;;metal ion binding;;oxidoreductas…	GO:0004497;;GO:0016020;;GO:0020037;;GO:0016709;;GO:0016021;;GO:0016705;;GO:0005506;;GO:0046872;;GO:0016491	16.3533	2.32	2.98099	1.67e-18	1.94e-16
GLYMA_11G106300	integral component of membrane;;membrane	GO:0016021;;GO:0016020	298.83	40.1233	2.97835	1.72e-22	3.46e-20
GLYMA_05G225300	phosphorylation;;kinase activity;;protein binding	GO:0016310;;GO:0016301;;GO:0005515	9.25333	1.33667	2.96802	4.42e-18	4.92e-16
GLYMA_09G216400	protein phosphorylation;;kinase activity;;phosphorylation;;integral component of membrane;;membrane;;nucleotide binding;;protein serine/threonine kinase activity;;transferase activity;;protein binding;;protein kinase activity;;ATP binding	GO:0006468;;GO:0016301;;GO:0016310;;GO:0016021;;GO:0016020;;GO:0000166;;GO:0004674;;GO:0016740;;GO:0005515;;GO:0004672;;GO:0005524	98.9467	13.3367	2.96176	9.09e-49	4.95e-45
GLYMA_18G084400	defense response;;defense response to other organism;;response to other organism;;ADP binding	GO:0006952;;GO:0098542;;GO:0051707;;GO:0043531	0.42	0.06	2.95264	1.16e-05	0.000184896
GLYMA_20G210800	cytoplasm;;protein phosphorylation;;phosphorylation;;nucleus;;kinase activity;;nucleotide binding;;protein serine/threonine kinase activity;;transferase activity;;signal transduction;;protein kinase activity;;intracellular signal transduction;;response to stimulus;;ATP binding;;old GO	GO:0005737;;GO:0006468;;GO:0016310;;GO:0005634;;GO:0016301;;GO:0000166;;GO:0004674;;GO:0016740;;GO:0007165;;GO:0004672;;GO:0035556;;GO:0050896;;GO:0005524;;GO:0106310	29.79	4.34333	2.95065	5.54e-20	8.09e-18
GLYMA_14G086800	membrane	GO:0016020	3.56333	0.5	2.94418	0.000770321	0.00730694
GLYMA_02G080200	transcription factor activity, sequence-specific DNA binding;;nucleus;;DNA binding;;regulation of transcription, DNA-templated;;transcription, DNA-templated;;ethylene-activated signaling pathway	GO:0003700;;GO:0005634;;GO:0003677;;GO:0006355;;GO:0006351;;GO:0009873	158.313	23.4833	2.943	1.57e-30	8.96e-28
GLYMA_15G005000	nucleus;;protein dimerization activity	GO:0005634;;GO:0046983	14.3233	2.28333	2.94027	3.27e-13	1.87e-11
GLYMA_13G222100	metal ion binding;;oxidoreductase activity	GO:0046872;;GO:0016491	13.6767	2.00667	2.93997	2.94e-10	1.08e-08
GLYMA_14G056300	cytoplasm;;membrane;;signaling receptor activity;;heme binding;;nucleus;;abscisic acid-activated signaling pathway;;response to oxidative stress;;cellular oxidant detoxification;;regulation of protein serine/threonine phosphatase activity;;protein phosphatase inhibitor activity;;plasma membrane;;peroxidase activity;;abscisic acid binding	GO:0005737;;GO:0016020;;GO:0038023;;GO:0020037;;GO:0005634;;GO:0009738;;GO:0006979;;GO:0098869;;GO:0080163;;GO:0004864;;GO:0005886;;GO:0004601;;GO:0010427	38.7833	5.72333	2.92919	9.4e-46	3.58e-42
GLYMA_07G178200	electron transport chain;;integral component of membrane;;membrane;;electron carrier activity	GO:0022900;;GO:0016021;;GO:0016020;;GO:0009055	31.34	4.67	2.92142	0.00527876	0.0360217
GLYMA_09G272300	protein phosphorylation;;kinase activity;;phosphorylation;;integral component of membrane;;membrane;;nucleotide binding;;protein serine/threonine kinase activity;;transferase activity;;protein kinase activity;;ATP binding	GO:0006468;;GO:0016301;;GO:0016310;;GO:0016021;;GO:0016020;;GO:0000166;;GO:0004674;;GO:0016740;;GO:0004672;;GO:0005524	32.98	5.54	2.90452	5.15e-49	3.27e-45
GLYMA_11G133000			73.7567	10.9733	2.89844	1.71e-37	2.71e-34
GLYMA_06G004200	apoplast;;extracellular region;;extracellular space	GO:0048046;;GO:0005576;;GO:0005615	1.46333	0.226667	2.88416	0.00329146	0.0246146
GLYMA_03G226200	cytoplasm;;protein tyrosine phosphatase activity	GO:0005737;;GO:0004725	52.3067	8.05667	2.87675	1.03e-26	3.34e-24
GLYMA_16G134700	methylation;;S-adenosylmethionine-dependent methyltransferase activity;;transferase activity;;jasmonate O-methyltransferase activity;;methyltransferase activity;;metal ion binding	GO:0032259;;GO:0008757;;GO:0016740;;GO:0030795;;GO:0008168;;GO:0046872	12.1467	1.89333	2.87275	1.64e-09	5.37e-08
GLYMA_08G180100	chaperone-mediated protein folding;;chloroplast	GO:0061077;;GO:0009507	24.6133	3.64333	2.86978	2.69e-10	9.89e-09
GLYMA_11G239000	transcription factor activity, sequence-specific DNA binding;;regulation of transcription, DNA-templated;;nucleus;;ethylene-activated signaling pathway;;DNA binding	GO:0003700;;GO:0006355;;GO:0005634;;GO:0009873;;GO:0003677	44.6767	6.84	2.8651	3.37e-21	5.72e-19
ENSRNA050000306			2.25333	0.353333	2.85657	4.21e-11	1.75e-09
GLYMA_13G034000			5.15333	1.83667	2.85149	3.41e-05	0.000480708
GLYMA_04G238100	sugar transmembrane transporter activity;;integral component of membrane;;membrane;;carbohydrate transport;;plasma membrane;;carbohydrate transmembrane transport	GO:0051119;;GO:0016021;;GO:0016020;;GO:0008643;;GO:0005886;;GO:0034219	214.71	27.52	2.84701	1.52e-20	2.38e-18
GLYMA_03G163100	sequence-specific DNA binding;;nucleus;;cell differentiation;;transcription regulatory region DNA binding	GO:0043565;;GO:0005634;;GO:0030154;;GO:0044212	35.3967	5.38333	2.84527	1.4e-11	6.23e-10
GLYMA_09G006700	membrane	GO:0016020	0.663333	0.103333	2.83984	0.00326149	0.0244432
GLYMA_07G046900	nucleus;;ribonucleoprotein complex;;RNA binding;;nucleic acid binding;;mRNA binding	GO:0005634;;GO:1990904;;GO:0003723;;GO:0003676;;GO:0003729	14.1133	2.21	2.83649	3.73e-16	3.3e-14
GLYMA_12G048000			25.5733	4.00667	2.83589	0.00795447	0.0499374
GLYMA_18G082100	defense response;;defense response to other organism;;response to other organism;;ADP binding	GO:0006952;;GO:0098542;;GO:0051707;;GO:0043531	6.09333	0.963333	2.83124	6.02e-22	1.11e-19
GLYMA_01G170800	cytoplasm;;trans-Golgi network;;cell wall pectin metabolic process;;S-adenosylmethionine-dependent methyltransferase activity;;integral component of membrane;;membrane;;methyltransferase activity;;methylation;;endosome	GO:0005737;;GO:0005802;;GO:0052546;;GO:0008757;;GO:0016021;;GO:0016020;;GO:0008168;;GO:0032259;;GO:0005768	1.19667	0.186667	2.82888	5.17e-07	1.1e-05
GLYMA_08G195100	metal ion binding;;phosphatase activity	GO:0046872;;GO:0016791	87.7133	14.0467	2.82512	3.49e-05	0.000489947
GLYMA_06G130000	transcription factor activity, sequence-specific DNA binding;;regulation of transcription, DNA-templated;;nucleus;;transcription, DNA-templated;;DNA binding	GO:0003700;;GO:0006355;;GO:0005634;;GO:0006351;;GO:0003677	0.796667	0.126667	2.82486	0.00189634	0.0155236
GLYMA_05G207500	cytoplasm;;cytoskeleton;;structural constituent of cytoskeleton;;mitotic cell cycle;;GTPase activity;;nucleotide binding;;microtubule-based process;;microtubule cytoskeleton organization;;transferase activity, transferring glycosyl groups;;metal ion binding;;microtubule;;GTP binding	GO:0005737;;GO:0005856;;GO:0005200;;GO:0000278;;GO:0003924;;GO:0000166;;GO:0007017;;GO:0000226;;GO:0016757;;GO:0046872;;GO:0005874;;GO:0005525	47.2867	7.46333	2.8246	7.48e-21	1.24e-18
GLYMA_20G010000	electron transport chain;;integral component of membrane;;membrane;;electron carrier activity	GO:0022900;;GO:0016021;;GO:0016020;;GO:0009055	207.26	33.6033	2.81697	5.55e-13	3.07e-11
GLYMA_02G297700	transcription factor activity, sequence-specific DNA binding;;regulation of transcription, DNA-templated;;nucleus;;membrane;;sequence-specific DNA binding	GO:0003700;;GO:0006355;;GO:0005634;;GO:0016020;;GO:0043565	125.843	19.6067	2.81276	3.58e-37	4.88e-34
GLYMA_17G164700	Z disc;;membrane;;A band;;protein binding	GO:0030018;;GO:0016020;;GO:0031672;;GO:0005515	35.8433	5.78333	2.80297	6.67e-28	2.62e-25
GLYMA_16G003500	transferase activity	GO:0016740	5.96333	0.96	2.79953	4.59e-11	1.9e-09
GLYMA_13G260100			195.91	31.2833	2.79358	2.23e-38	4.05e-35
GLYMA_13G220100	cytoplasm;;protein phosphorylation;;membrane;;phosphorylation;;nucleus;;protein kinase activity;;ABC-type transmembrane transporter activity;;protein serine/threonine kinase activity;;ATPase activity;;plasma membrane;;ATP binding	GO:0005737;;GO:0006468;;GO:0016020;;GO:0016310;;GO:0005634;;GO:0004672;;GO:0140359;;GO:0004674;;GO:0016887;;GO:0005886;;GO:0005524	4.61667	0.753333	2.78875	7.06e-13	3.81e-11
GLYMA_02G057500	monooxygenase activity;;brassinosteroid homeostasis;;heme binding;;brassinosteroid biosynthetic process;;oxidoreductase activity, acting on paired donors, with incorporation or reduction of molecular oxygen;;integral component of membrane;;membrane;;sterol metabolic process;;iron ion binding;;metal ion binding;;multicellular organism development;;oxidation-reduction process;;oxidoreductase activi…	GO:0004497;;GO:0010268;;GO:0020037;;GO:0016132;;GO:0016705;;GO:0016021;;GO:0016020;;GO:0016125;;GO:0005506;;GO:0046872;;GO:0007275;;GO:0055114;;GO:0016491	0.866667	0.14	2.78474	0.000347903	0.00368098
GLYMA_19G213400	hydrolase activity;;carbohydrate metabolic process;;membrane;;hydrolase activity, acting on glycosyl bonds;;polygalacturonase activity;;cell wall organization;;extracellular region;;metabolic process;;hydrolase activity, hydrolyzing O-glycosyl compounds	GO:0016787;;GO:0005975;;GO:0016020;;GO:0016798;;GO:0004650;;GO:0071555;;GO:0005576;;GO:0008152;;GO:0004553	9.97667	1.58667	2.77855	7.5e-15	5.64e-13
GLYMA_02G311100	nucleic acid binding	GO:0003676	2.32	0.376667	2.75808	0.00105861	0.00953854
GLYMA_17G071700	protein phosphorylation;;kinase activity;;phosphorylation;;integral component of membrane;;membrane;;nucleotide binding;;protein serine/threonine kinase activity;;transferase activity;;protein binding;;protein kinase activity;;2-alkenal reductase [NAD(P)] activity;;ATP binding	GO:0006468;;GO:0016301;;GO:0016310;;GO:0016021;;GO:0016020;;GO:0000166;;GO:0004674;;GO:0016740;;GO:0005515;;GO:0004672;;GO:0032440;;GO:0005524	3.71333	0.63	2.75277	2.9e-11	1.23e-09
GLYMA_16G164800	transcription factor activity, sequence-specific DNA binding;;nucleus;;DNA binding;;regulation of transcription, DNA-templated;;transcription, DNA-templated;;ethylene-activated signaling pathway	GO:0003700;;GO:0005634;;GO:0003677;;GO:0006355;;GO:0006351;;GO:0009873	44.8967	7.56	2.75151	3.11e-17	3.13e-15
GLYMA_06G046700	membrane	GO:0016020	1.04333	0.186667	2.7502	0.00345902	0.0255916
GLYMA_04G013800	regulation of jasmonic acid mediated signaling pathway;;nucleus;;response to wounding;;regulation of defense response	GO:2000022;;GO:0005634;;GO:0009611;;GO:0031347	10.3133	1.71333	2.73805	1.49e-08	4.17e-07
GLYMA_12G041500	shoot system development;;root development	GO:0048367;;GO:0048364	2.15	0.396667	2.73718	8.43e-08	2.07e-06
GLYMA_13G305900			9.36	1.55333	2.73563	0.000295303	0.00319991
GLYMA_U038600	ion transport;;membrane;;calcium activated cation channel activity;;ion transmembrane transport;;plasma membrane;;cation transmembrane transport	GO:0006811;;GO:0016020;;GO:0005227;;GO:0034220;;GO:0005886;;GO:0098655	109.66	18.2833	2.73416	7.26e-26	2.18e-23
GLYMA_03G150500			22.8133	3.81667	2.73286	4.27e-09	1.31e-07
GLYMA_10G212300	defense response;;integral component of membrane;;membrane;;response to biotic stimulus;;calmodulin binding	GO:0006952;;GO:0016021;;GO:0016020;;GO:0009607;;GO:0005516	22.59	4.07	2.72651	7.99e-28	3.05e-25
GLYMA_06G071200	borate transport;;borate efflux transmembrane transporter activity;;ion homeostasis;;membrane;;transmembrane transporter activity;;regulation of intracellular pH;;anion transport;;integral component of plasma membrane;;plasma membrane;;inorganic anion exchanger activity;;inorganic anion transport;;transmembrane transport	GO:0046713;;GO:0080139;;GO:0050801;;GO:0016020;;GO:0022857;;GO:0051453;;GO:0006820;;GO:0005887;;GO:0005886;;GO:0005452;;GO:0015698;;GO:0055085	13.1833	2.27667	2.71666	3.8e-15	2.93e-13
GLYMA_06G079300			2.11	0.36	2.70984	0.00592542	0.0393675
GLYMA_13G051600	monooxygenase activity;;membrane;;heme binding;;oxidoreductase activity, acting on paired donors, with incorporation or reduction of molecular oxygen, NAD(P)H as one donor, and incorporation of one atom of oxygen;;integral component of membrane;;oxidoreductase activity, acting on paired donors, with incorporation or reduction of molecular oxygen;;iron ion binding;;metal ion binding;;oxidoreductas…	GO:0004497;;GO:0016020;;GO:0020037;;GO:0016709;;GO:0016021;;GO:0016705;;GO:0005506;;GO:0046872;;GO:0016491	152.467	26.11	2.70961	3.11e-13	1.79e-11
GLYMA_08G115500	chloroplast organization;;regulation of transcription, DNA-templated;;chloroplast stroma	GO:0009658;;GO:0006355;;GO:0009570	2.38667	0.546667	2.70744	1.19e-14	8.64e-13
GLYMA_13G205800	protein oligomerization;;protein folding;;response to hydrogen peroxide;;unfolded protein binding;;response to reactive oxygen species;;response to salt stress;;response to heat;;protein self-association	GO:0051259;;GO:0006457;;GO:0042542;;GO:0051082;;GO:0000302;;GO:0009651;;GO:0009408;;GO:0043621	6.42667	1.1	2.70647	4.22e-05	0.00057901
GLYMA_13G268800	response to red or far red light;;negative gravitropism	GO:0009639;;GO:0009959	9.14667	2.17	2.69784	1.39e-15	1.14e-13
GLYMA_02G290900			150.63	25.5167	2.69014	7.2e-30	3.66e-27
GLYMA_20G195500	integral component of membrane;;membrane	GO:0016021;;GO:0016020	20.27	3.48	2.68928	4.64e-27	1.56e-24
GLYMA_04G069500	borate transport;;borate efflux transmembrane transporter activity;;ion homeostasis;;membrane;;transmembrane transporter activity;;regulation of intracellular pH;;anion transport;;integral component of plasma membrane;;plasma membrane;;inorganic anion exchanger activity;;inorganic anion transport;;transmembrane transport	GO:0046713;;GO:0080139;;GO:0050801;;GO:0016020;;GO:0022857;;GO:0051453;;GO:0006820;;GO:0005887;;GO:0005886;;GO:0005452;;GO:0015698;;GO:0055085	189.963	33.58	2.68624	7.51e-17	7.19e-15
GLYMA_10G066600	isomerase activity;;peptidyl-prolyl cis-trans isomerase activity	GO:0016853;;GO:0003755	1.73333	0.396667	2.68582	0.00105025	0.00947881
GLYMA_18G135000	regulation of transcription, DNA-templated;;nucleus;;protein dimerization activity;;DNA binding	GO:0006355;;GO:0005634;;GO:0046983;;GO:0003677	7.40667	1.50333	2.68397	7.05e-27	2.36e-24
GLYMA_11G206100	protein phosphorylation;;membrane;;phosphorylation;;integral component of membrane;;protein kinase activity;;transmembrane receptor protein tyrosine kinase activity;;nucleotide binding;;protein serine/threonine kinase activity;;transferase activity;;kinase activity;;plasma membrane;;ATP binding	GO:0006468;;GO:0016020;;GO:0016310;;GO:0016021;;GO:0004672;;GO:0004714;;GO:0000166;;GO:0004674;;GO:0016740;;GO:0016301;;GO:0005886;;GO:0005524	4.31667	0.853333	2.68052	1.09e-06	2.18e-05
GLYMA_16G134600	methylation;;S-adenosylmethionine-dependent methyltransferase activity;;transferase activity;;jasmonate O-methyltransferase activity;;methyltransferase activity;;metal ion binding	GO:0032259;;GO:0008757;;GO:0016740;;GO:0030795;;GO:0008168;;GO:0046872	1.40667	0.26	2.67872	0.000652772	0.00637263
GLYMA_11G132900			0.866667	0.15	2.6786	0.00134421	0.0116627
GLYMA_17G131800	transcription factor activity, sequence-specific DNA binding;;regulation of transcription, DNA-templated;;nucleus;;transcription, DNA-templated;;DNA binding	GO:0003700;;GO:0006355;;GO:0005634;;GO:0006351;;GO:0003677	153.353	27.4267	2.67846	2.28e-15	1.81e-13
GLYMA_09G165700	metal ion binding;;GTPase activator activity	GO:0046872;;GO:0005096	5.43	0.97	2.67718	7.94e-15	5.94e-13
GLYMA_10G113200	nucleus;;membrane;;DNA binding;;protein dimerization activity;;metal ion binding;;integral component of membrane	GO:0005634;;GO:0016020;;GO:0003677;;GO:0046983;;GO:0046872;;GO:0016021	0.426667	0.08	2.67618	0.00108555	0.00972756
GLYMA_11G226000	membrane;;integral component of membrane;;symporter activity;;auxin-activated signaling pathway;;amino acid transmembrane transport;;amino acid transport;;transmembrane transport;;plasma membrane;;amino acid transmembrane transporter activity	GO:0016020;;GO:0016021;;GO:0015293;;GO:0009734;;GO:0003333;;GO:0006865;;GO:0055085;;GO:0005886;;GO:0015171	26.1133	4.61667	2.66176	1.52e-28	6.35e-26
GLYMA_18G083600	defense response;;response to other organism;;defense response to other organism;;ADP binding	GO:0006952;;GO:0051707;;GO:0098542;;GO:0043531	3.05	0.53	2.65543	3.62e-06	6.44e-05
GLYMA_01G225100	myosin phosphatase activity;;hydrolase activity;;protein dephosphorylation;;nucleus;;protein serine/threonine phosphatase activity;;phosphoprotein phosphatase activity;;cation binding;;metal ion binding	GO:0017018;;GO:0016787;;GO:0006470;;GO:0005634;;GO:0004722;;GO:0004721;;GO:0043169;;GO:0046872	7.25	1.24333	2.65237	1.32e-05	0.000207002
GLYMA_16G060800	protein storage vacuole;;endoplasmic reticulum;;cell wall;;membrane;;manganese ion binding;;apoplast;;extracellular region;;nutrient reservoir activity;;metal ion binding	GO:0000326;;GO:0005783;;GO:0005618;;GO:0016020;;GO:0030145;;GO:0048046;;GO:0005576;;GO:0045735;;GO:0046872	211.86	37.9533	2.65157	0.00796688	0.0499989
GLYMA_11G097300	oxidoreductase activity, oxidizing metal ions;;membrane;;copper ion binding;;plant-type cell wall;;plasmodesma;;oxidoreductase activity	GO:0016722;;GO:0016020;;GO:0005507;;GO:0009505;;GO:0009506;;GO:0016491	229.51	39.4467	2.65143	1.07e-15	8.93e-14
GLYMA_11G074300	membrane	GO:0016020	4.54333	0.756667	2.64908	5.28e-19	6.62e-17
GLYMA_15G079200	transcription factor activity, sequence-specific DNA binding;;nucleus;;DNA binding;;regulation of transcription, DNA-templated;;transcription, DNA-templated;;ethylene-activated signaling pathway	GO:0003700;;GO:0005634;;GO:0003677;;GO:0006355;;GO:0006351;;GO:0009873	20.0933	3.60667	2.64088	5.24e-28	2.1e-25
GLYMA_09G103600	nucleus	GO:0005634	0.51	0.0966667	2.63944	0.00165788	0.0139112
GLYMA_07G043500	response to auxin;;auxin-activated signaling pathway	GO:0009733;;GO:0009734	11.2833	2.02333	2.63907	4.25e-14	2.83e-12
GLYMA_10G287100			5.57	1.00333	2.63732	4.66e-07	9.99e-06
GLYMA_19G043000	proline catabolic process;;proline metabolic process;;proline dehydrogenase activity;;mitochondrion;;proline catabolic process to glutamate;;FAD binding;;oxidoreductase activity	GO:0006562;;GO:0006560;;GO:0004657;;GO:0005739;;GO:0010133;;GO:0071949;;GO:0016491	202.247	30.92	2.63571	5.78e-23	1.22e-20
GLYMA_12G050100	transcription factor activity, sequence-specific DNA binding;;nucleus;;regulation of transcription, DNA-templated;;transcription, DNA-templated;;protein binding;;DNA binding	GO:0003700;;GO:0005634;;GO:0006355;;GO:0006351;;GO:0005515;;GO:0003677	7.23667	1.31333	2.62563	9.95e-20	1.38e-17
GLYMA_09G109800	old GO;;heme binding;;response to oxidative stress;;cellular oxidant detoxification;;extracellular region;;hydrogen peroxide catabolic process;;metal ion binding;;peroxidase activity;;oxidoreductase activity	GO:0140825;;GO:0020037;;GO:0006979;;GO:0098869;;GO:0005576;;GO:0042744;;GO:0046872;;GO:0004601;;GO:0016491	57.7667	10.1367	2.62522	4.98e-24	1.19e-21
GLYMA_11G241900	hydrolase activity;;cellular amino acid biosynthetic process;;membrane;;nucleotide binding;;histidine biosynthetic process;;ATP binding;;phosphoribosyl-ATP diphosphatase activity	GO:0016787;;GO:0008652;;GO:0016020;;GO:0000166;;GO:0000105;;GO:0005524;;GO:0004636	1.13667	0.203333	2.6196	5.51e-08	1.39e-06
GLYMA_15G165000	sterol binding;;intracellular membrane-bounded organelle;;sterol transport;;cytosol;;membrane;;lipid binding;;sterol transporter activity	GO:0032934;;GO:0043231;;GO:0015918;;GO:0005829;;GO:0016020;;GO:0008289;;GO:0015248	42.7933	7.44333	2.61953	2.44e-59	4.66e-55
GLYMA_03G021300	integral component of membrane;;membrane	GO:0016021;;GO:0016020	80.3333	14.7867	2.6153	1.24e-22	2.56e-20
GLYMA_05G154800	FAD binding;;oxidoreductase activity	GO:0071949;;GO:0016491	2.14667	0.586667	2.61428	0.000168049	0.00195905
GLYMA_13G264200	lyase activity;;acetoacetate decarboxylase activity;;carboxy-lyase activity;;endopeptidase inhibitor activity	GO:0016829;;GO:0047602;;GO:0016831;;GO:0004866	7.90333	1.44	2.59776	6.63e-13	3.6e-11
GLYMA_18G082700	defense response;;defense response to other organism;;response to other organism;;ADP binding	GO:0006952;;GO:0098542;;GO:0051707;;GO:0043531	13.56	2.53667	2.59741	3.09e-15	2.4e-13
GLYMA_20G119600	protein phosphorylation;;kinase activity;;phosphorylation;;integral component of membrane;;membrane;;nucleotide binding;;protein serine/threonine kinase activity;;transferase activity;;protein kinase activity;;ATP binding	GO:0006468;;GO:0016301;;GO:0016310;;GO:0016021;;GO:0016020;;GO:0000166;;GO:0004674;;GO:0016740;;GO:0004672;;GO:0005524	18.2733	3.3	2.594	1.33e-14	9.54e-13
GLYMA_17G118300	potassium channel activity;;integral component of membrane;;protein binding;;potassium ion transmembrane transport;;potassium ion transport;;ion transport;;membrane;;transmembrane transport;;ion transmembrane transport;;ion channel complex;;voltage-gated potassium channel activity;;regulation of ion transmembrane transport;;ion channel activity	GO:0005267;;GO:0016021;;GO:0005515;;GO:0071805;;GO:0006813;;GO:0006811;;GO:0016020;;GO:0055085;;GO:0034220;;GO:0034702;;GO:0005249;;GO:0034765;;GO:0005216	7.30667	1.36667	2.59245	2.23e-27	7.87e-25
GLYMA_12G192600	protein localization to endoplasmic reticulum exit site;;ER to Golgi vesicle-mediated transport;;endoplasmic reticulum;;intracellular protein transport;;membrane;;endoplasmic reticulum membrane;;integral component of plasma membrane;;protein transport;;vesicle-mediated transport	GO:0070973;;GO:0006888;;GO:0005783;;GO:0006886;;GO:0016020;;GO:0005789;;GO:0005887;;GO:0015031;;GO:0016192	143.56	26.6967	2.58893	1.35e-21	2.43e-19
GLYMA_12G041600	shoot system development;;root development	GO:0048367;;GO:0048364	12.46	2.32667	2.58294	1.26e-18	1.5e-16
GLYMA_18G088400	defense response;;defense response to other organism;;response to other organism;;ADP binding	GO:0006952;;GO:0098542;;GO:0051707;;GO:0043531	0.79	0.143333	2.57734	0.0032898	0.0246109
GLYMA_08G016700	protein ubiquitination;;ubiquitin protein ligase activity;;zinc ion binding	GO:0016567;;GO:0061630;;GO:0008270	2.56333	0.483333	2.57205	1.27e-06	2.5e-05
GLYMA_12G057200			37.65	6.49667	2.56782	2.04e-07	4.68e-06
GLYMA_07G044900	metal ion binding;;linoleate 13S-lipoxygenase activity	GO:0046872;;GO:0016165	53.01	9.4	2.56149	1.03e-30	6.23e-28
GLYMA_13G116900	integral component of membrane;;membrane;;peptide:proton symporter activity;;transmembrane transporter activity;;peptide transmembrane transporter activity;;transmembrane transport;;oligopeptide transmembrane transporter activity	GO:0016021;;GO:0016020;;GO:0015333;;GO:0022857;;GO:1904680;;GO:0055085;;GO:0035673	1.85667	0.353333	2.55953	9.01e-06	0.000147385
GLYMA_11G160000	plant-type cell wall organization;;cell wall;;membrane;;cell wall organization;;extracellular region;;anatomical structure morphogenesis	GO:0009664;;GO:0005618;;GO:0016020;;GO:0071555;;GO:0005576;;GO:0009653	39.9967	7.71667	2.55772	2.68e-21	4.65e-19
GLYMA_09G119500	response to stimulus;;metal ion binding;;metal ion transport	GO:0050896;;GO:0046872;;GO:0030001	3.11667	0.703333	2.55629	1.82e-06	3.45e-05
GLYMA_08G141600	intracellular membrane-bounded organelle;;RNA binding;;protein binding;;RNA modification	GO:0043231;;GO:0003723;;GO:0005515;;GO:0009451	1.67	0.323333	2.55511	8.22e-11	3.29e-09
GLYMA_15G052600	old GO;;heme binding;;peroxidase activity;;cellular oxidant detoxification;;extracellular region;;hydrogen peroxide catabolic process;;response to oxidative stress;;metal ion binding;;plant-type cell wall;;plasmodesma;;oxidoreductase activity	GO:0140825;;GO:0020037;;GO:0004601;;GO:0098869;;GO:0005576;;GO:0042744;;GO:0006979;;GO:0046872;;GO:0009505;;GO:0009506;;GO:0016491	1.99333	0.38	2.5539	0.00217308	0.0173537
GLYMA_20G102200			58.6	10.8433	2.55257	4.63e-30	2.52e-27
GLYMA_12G114300	nucleus;;RNA polymerase II transcription factor complex;;regulation of transcription from RNA polymerase II promoter;;RNA polymerase II regulatory region sequence-specific DNA binding;;protein dimerization activity;;transcription factor binding;;RNA polymerase II transcription factor activity, sequence-specific DNA binding	GO:0005634;;GO:0090575;;GO:0006357;;GO:0000977;;GO:0046983;;GO:0008134;;GO:0000981	15.18	2.88333	2.54704	6.61e-19	8.13e-17
GLYMA_05G127500	potassium channel activity;;potassium ion transmembrane transport;;outward rectifier potassium channel activity;;membrane;;stabilization of membrane potential;;plant-type vacuole membrane;;integral component of plasma membrane;;potassium ion leak channel activity;;vacuolar membrane	GO:0005267;;GO:0071805;;GO:0015271;;GO:0016020;;GO:0030322;;GO:0009705;;GO:0005887;;GO:0022841;;GO:0005774	12.3233	2.66	2.54679	5.6e-21	9.37e-19
GLYMA_11G003500	cytoplasm;;cellular amino acid biosynthetic process;;lyase activity;;tryptophan biosynthetic process;;tryptophan metabolic process;;tryptophan synthase activity;;aromatic amino acid family biosynthetic process	GO:0005737;;GO:0008652;;GO:0016829;;GO:0000162;;GO:0006568;;GO:0004834;;GO:0009073	111.323	20.35	2.54453	5.81e-39	1.17e-35
GLYMA_10G286900			21.2067	4.21	2.53609	3.29e-08	8.69e-07
GLYMA_05G020400	negative regulation of transcription, DNA-templated;;nucleus;;response to abscisic acid;;signal transduction	GO:0045892;;GO:0005634;;GO:0009737;;GO:0007165	3.22667	0.62	2.53444	9.06e-08	2.21e-06
GLYMA_11G219000			291.5	54.9167	2.5301	9.22e-65	3.52e-60
GLYMA_17G131700	drug transmembrane transport;;integral component of membrane;;membrane;;antiporter activity;;drug transmembrane transporter activity;;transmembrane transporter activity;;xenobiotic transporter activity;;drug transmembrane export;;transmembrane transport	GO:0006855;;GO:0016021;;GO:0016020;;GO:0015297;;GO:0015238;;GO:0022857;;GO:0042910;;GO:1990961;;GO:0055085	3.10667	0.6	2.52251	1.22e-05	0.000193001
GLYMA_01G121000	transcription factor activity, sequence-specific DNA binding;;sequence-specific DNA binding;;nucleus;;DNA binding	GO:0003700;;GO:0043565;;GO:0005634;;GO:0003677	19.3133	3.77333	2.52198	9.81e-25	2.53e-22
GLYMA_06G085300	Golgi apparatus;;protein glycosylation;;integral component of membrane;;membrane;;Golgi membrane;;transferase activity, transferring glycosyl groups	GO:0005794;;GO:0006486;;GO:0016021;;GO:0016020;;GO:0000139;;GO:0016757	7.82333	1.51333	2.52004	1.55e-16	1.44e-14
GLYMA_03G241600	protein phosphorylation;;kinase activity;;phosphorylation;;protein kinase activity;;nucleotide binding;;transmembrane receptor protein serine/threonine kinase activity;;protein serine/threonine kinase activity;;transferase activity;;plasma membrane;;ATP binding	GO:0006468;;GO:0016301;;GO:0016310;;GO:0004672;;GO:0000166;;GO:0004675;;GO:0004674;;GO:0016740;;GO:0005886;;GO:0005524	94.0967	19.26	2.5182	6.99e-24	1.62e-21
GLYMA_06G125800	sugar transmembrane transporter activity;;integral component of membrane;;membrane;;carbohydrate transport;;plasma membrane;;carbohydrate transmembrane transport	GO:0051119;;GO:0016021;;GO:0016020;;GO:0008643;;GO:0005886;;GO:0034219	173.183	32.9067	2.51761	5.21e-16	4.52e-14
GLYMA_06G059100	kinase activity;;phosphorelay signal transduction system;;anatomical structure development;;phosphorelay sensor kinase activity;;membrane;;phosphorylation;;intracellular;;metal ion binding;;transferase activity;;histidine phosphotransfer kinase activity;;protein kinase activity;;transferase activity, transferring phosphorus-containing groups;;response to organic substance;;signal transduction	GO:0016301;;GO:0000160;;GO:0048856;;GO:0000155;;GO:0016020;;GO:0016310;;GO:0005622;;GO:0046872;;GO:0016740;;GO:0009927;;GO:0004672;;GO:0016772;;GO:0010033;;GO:0007165	1.14667	0.223333	2.51747	4.53e-07	9.75e-06
GLYMA_06G035300	indole glucosinolate metabolic process;;monooxygenase activity;;membrane;;heme binding;;oxidoreductase activity, acting on paired donors, with incorporation or reduction of molecular oxygen, NAD(P)H as one donor, and incorporation of one atom of oxygen;;integral component of membrane;;oxidoreductase activity, acting on paired donors, with incorporation or reduction of molecular oxygen;;iron ion b…	GO:0042343;;GO:0004497;;GO:0016020;;GO:0020037;;GO:0016709;;GO:0016021;;GO:0016705;;GO:0005506;;GO:0046872;;GO:0016491	83.3533	16.45	2.51626	2.57e-28	1.06e-25
GLYMA_19G183800	response to auxin;;auxin-activated signaling pathway	GO:0009733;;GO:0009734	7.36667	1.39333	2.51205	0.000143933	0.00170926
GLYMA_08G323600	lipid metabolic process;;integral component of membrane;;membrane;;transferase activity;;transferase activity, transferring acyl groups;;O-acyltransferase activity	GO:0006629;;GO:0016021;;GO:0016020;;GO:0016740;;GO:0016746;;GO:0008374	6.70333	1.32667	2.51107	9.49e-11	3.77e-09
GLYMA_08G018300	sequence-specific DNA binding;;transcription regulatory region DNA binding;;transcription factor activity, sequence-specific DNA binding;;nucleus;;regulation of transcription, DNA-templated;;transcription regulatory region sequence-specific DNA binding;;DNA binding	GO:0043565;;GO:0044212;;GO:0003700;;GO:0005634;;GO:0006355;;GO:0000976;;GO:0003677	13.6967	2.70667	2.50978	4.5e-11	1.87e-09
GLYMA_18G103700	cysteine-type endopeptidase inhibitor activity;;peptidase inhibitor activity	GO:0004869;;GO:0030414	28.0967	4.69333	2.50715	1.82e-14	1.28e-12
GLYMA_09G163900	extracellular region;;endopeptidase inhibitor activity	GO:0005576;;GO:0004866	204.787	39.7433	2.50648	4.17e-11	1.74e-09
GLYMA_13G163000	membrane;;hydrolase activity, acting on glycosyl bonds;;plant-type cell wall;;beta-glucuronidase activity	GO:0016020;;GO:0016798;;GO:0009505;;GO:0004566	18.3967	3.63667	2.50527	9.6e-15	7.07e-13
GLYMA_19G086200	protein storage vacuole;;endoplasmic reticulum;;cell wall;;membrane;;manganese ion binding;;apoplast;;extracellular region;;nutrient reservoir activity;;metal ion binding	GO:0000326;;GO:0005783;;GO:0005618;;GO:0016020;;GO:0030145;;GO:0048046;;GO:0005576;;GO:0045735;;GO:0046872	10.5767	2.10667	2.4951	0.00315219	0.0237516
GLYMA_05G195200	sequence-specific DNA binding;;transcription, DNA-templated	GO:0043565;;GO:0006351	41.1367	8.05	2.49422	8.01e-08	1.97e-06
GLYMA_19G058900	protein storage vacuole;;endoplasmic reticulum;;cell wall;;membrane;;manganese ion binding;;apoplast;;extracellular region;;nutrient reservoir activity;;metal ion binding	GO:0000326;;GO:0005783;;GO:0005618;;GO:0016020;;GO:0030145;;GO:0048046;;GO:0005576;;GO:0045735;;GO:0046872	200.897	39.9233	2.49243	0.00433025	0.0307145
GLYMA_14G070200			17.64	3.59333	2.49108	6.79e-20	9.67e-18
GLYMA_02G149100	cellular oxidant detoxification;;oxidoreductase activity;;peroxidase activity;;glutathione peroxidase activity;;response to oxidative stress	GO:0098869;;GO:0016491;;GO:0004601;;GO:0004602;;GO:0006979	29.1033	4.66	2.48678	3.02e-19	3.93e-17
GLYMA_16G060900	protein storage vacuole;;endoplasmic reticulum;;cell wall;;membrane;;manganese ion binding;;apoplast;;extracellular region;;nutrient reservoir activity;;metal ion binding	GO:0000326;;GO:0005783;;GO:0005618;;GO:0016020;;GO:0030145;;GO:0048046;;GO:0005576;;GO:0045735;;GO:0046872	5.76333	1.16	2.48515	0.00285134	0.0218065
GLYMA_17G184900	cellular amino acid biosynthetic process;;methionine biosynthetic process;;methylation;;cytosol;;S-methyltransferase activity;;metal ion binding;;transferase activity;;methionine synthase activity;;zinc ion binding;;methyltransferase activity;;5-methyltetrahydropteroyltriglutamate-homocysteine S-methyltransferase activity	GO:0008652;;GO:0009086;;GO:0032259;;GO:0005829;;GO:0008172;;GO:0046872;;GO:0016740;;GO:0008705;;GO:0008270;;GO:0008168;;GO:0003871	1.24333	0.25	2.48316	1.21e-05	0.000192079
GLYMA_08G197500	regulation of photoperiodism, flowering	GO:2000028	4.76667	1.03	2.48173	4.96e-12	2.33e-10
GLYMA_06G042200	sphingolipid biosynthetic process;;fatty acid elongation, monounsaturated fatty acid;;membrane;;fatty acid elongase activity;;fatty acid elongation, polyunsaturated fatty acid;;fatty acid elongation, saturated fatty acid;;very long-chain fatty acid biosynthetic process;;fatty acid biosynthetic process	GO:0030148;;GO:0034625;;GO:0016020;;GO:0009922;;GO:0034626;;GO:0019367;;GO:0042761;;GO:0006633	3.59	0.72	2.47564	2.94e-06	5.32e-05
GLYMA_03G068200	extracellular region;;endopeptidase inhibitor activity	GO:0005576;;GO:0004866	272.637	54.6833	2.46595	6.37e-18	6.94e-16
GLYMA_20G098900	protein polymerization;;regulation of root morphogenesis;;membrane;;plasma membrane;;specification of plant organ axis polarity;;regulation of cell division	GO:0051258;;GO:2000067;;GO:0016020;;GO:0005886;;GO:0090708;;GO:0051302	0.9	0.186667	2.46472	0.00345625	0.0255761
GLYMA_06G113200	chloroplast thylakoid membrane;;plastid	GO:0009535;;GO:0009536	2.96	0.61	2.46217	5.85e-05	0.000776751
GLYMA_13G108900	vacuole;;proteolysis;;extracellular region;;serine-type carboxypeptidase activity	GO:0005773;;GO:0006508;;GO:0005576;;GO:0004185	3.44333	0.64	2.46034	1.19e-14	8.64e-13
GLYMA_17G159000	cell differentiation;;cell proliferation;;extracellular region;;signal transduction;;growth factor activity	GO:0030154;;GO:0008283;;GO:0005576;;GO:0007165;;GO:0008083	40.7367	8.24667	2.45552	9.6e-10	3.25e-08
GLYMA_15G111900	sequence-specific DNA binding;;nucleus;;regulation of transcription, DNA-templated;;regulation of transcription from RNA polymerase II promoter;;DNA binding;;RNA polymerase II transcription factor activity, sequence-specific DNA binding	GO:0043565;;GO:0005634;;GO:0006355;;GO:0006357;;GO:0003677;;GO:0000981	0.63	0.14	2.4532	0.00572734	0.0383082
GLYMA_12G200800			15.02	3.04	2.453	4.27e-05	0.000586184
GLYMA_15G138400	enzyme inhibitor activity;;negative regulation of catalytic activity	GO:0004857;;GO:0043086	0.94	0.193333	2.44885	0.00295832	0.0225253
GLYMA_13G109800	oxylipin biosynthetic process;;12-oxophytodienoate reductase activity;;peroxisome;;jasmonic acid biosynthetic process;;FMN binding;;oxidoreductase activity	GO:0031408;;GO:0016629;;GO:0005777;;GO:0009695;;GO:0010181;;GO:0016491	178.48	37.2833	2.44131	3.44e-14	2.32e-12
GLYMA_08G115900	transcription factor activity, sequence-specific DNA binding;;regulation of transcription, DNA-templated;;nucleus;;sequence-specific DNA binding;;DNA binding	GO:0003700;;GO:0006355;;GO:0005634;;GO:0043565;;GO:0003677	0.866667	0.183333	2.44057	0.00677799	0.0438362
GLYMA_20G137700	protein phosphorylation;;membrane;;phosphorylation;;integral component of membrane;;protein kinase activity;;nucleotide binding;;protein serine/threonine kinase activity;;transferase activity;;kinase activity;;plasma membrane;;ATP binding	GO:0006468;;GO:0016020;;GO:0016310;;GO:0016021;;GO:0004672;;GO:0000166;;GO:0004674;;GO:0016740;;GO:0016301;;GO:0005886;;GO:0005524	87.8133	18.26	2.43902	1.79e-37	2.73e-34
GLYMA_11G077900	catalytic activity;;membrane	GO:0003824;;GO:0016020	9.92	2.06	2.4383	0.00143646	0.0123284
GLYMA_14G082200	protein dephosphorylation;;protein serine/threonine phosphatase activity	GO:0006470;;GO:0004722	77.43	15.8933	2.4378	1.29e-33	1.12e-30
GLYMA_15G159300			45.5133	9.97667	2.43516	1.22e-10	4.74e-09
GLYMA_08G236900	protein phosphorylation;;membrane;;phosphorylation;;integral component of membrane;;protein kinase activity;;carbohydrate binding;;nucleotide binding;;protein serine/threonine kinase activity;;transferase activity;;kinase activity;;plasma membrane;;ATP binding;;old GO	GO:0006468;;GO:0016020;;GO:0016310;;GO:0016021;;GO:0004672;;GO:0030246;;GO:0000166;;GO:0004674;;GO:0016740;;GO:0016301;;GO:0005886;;GO:0005524;;GO:0106310	6.02667	1.26	2.43454	1.24e-15	1.03e-13
GLYMA_05G030300	integral component of membrane;;membrane;;peptide:proton symporter activity;;transmembrane transporter activity;;plasma membrane;;peptide transmembrane transporter activity;;transmembrane transport;;oligopeptide transmembrane transporter activity	GO:0016021;;GO:0016020;;GO:0015333;;GO:0022857;;GO:0005886;;GO:1904680;;GO:0055085;;GO:0035673	0.873333	0.18	2.43365	0.00185059	0.0152117
GLYMA_15G096500	regulation of transcription, DNA-templated;;nucleus;;zinc ion binding;;nucleic acid binding	GO:0006355;;GO:0005634;;GO:0008270;;GO:0003676	7.85667	1.65333	2.43168	4.1e-11	1.71e-09
GLYMA_14G209400	organic substance metabolic process;;polyamine oxidase activity;;polyamine catabolic process;;peroxisome;;oxidoreductase activity	GO:0071704;;GO:0046592;;GO:0006598;;GO:0005777;;GO:0016491	5.9	1.42	2.42982	1.75e-19	2.34e-17
GLYMA_U035800	nucleus;;RNA polymerase II transcription factor complex;;regulation of transcription from RNA polymerase II promoter;;RNA polymerase II regulatory region sequence-specific DNA binding;;protein dimerization activity;;RNA polymerase II transcription factor activity, sequence-specific DNA binding	GO:0005634;;GO:0090575;;GO:0006357;;GO:0000977;;GO:0046983;;GO:0000981	9.34	1.92667	2.41548	5.77e-05	0.000767681
GLYMA_19G059200	protein storage vacuole;;endoplasmic reticulum;;cell wall;;membrane;;manganese ion binding;;apoplast;;extracellular region;;nutrient reservoir activity;;metal ion binding	GO:0000326;;GO:0005783;;GO:0005618;;GO:0016020;;GO:0030145;;GO:0048046;;GO:0005576;;GO:0045735;;GO:0046872	5.93667	1.23667	2.41403	0.000685763	0.00664368
GLYMA_14G002500	quercetin 7-O-glucosyltransferase activity;;intracellular membrane-bounded organelle;;UDP-glucosyltransferase activity;;membrane;;quercetin 3-O-glucosyltransferase activity;;transferase activity;;transferase activity, transferring glycosyl groups;;UDP-glycosyltransferase activity	GO:0080044;;GO:0043231;;GO:0035251;;GO:0016020;;GO:0080043;;GO:0016740;;GO:0016757;;GO:0008194	156.787	33.1133	2.40811	3.02e-25	8.35e-23
GLYMA_05G156600	nucleus	GO:0005634	30.6467	6.52333	2.40661	8.73e-13	4.64e-11
GLYMA_09G142200	monooxygenase activity;;membrane;;heme binding;;oxidoreductase activity, acting on paired donors, with incorporation or reduction of molecular oxygen, NAD(P)H as one donor, and incorporation of one atom of oxygen;;integral component of membrane;;oxidoreductase activity, acting on paired donors, with incorporation or reduction of molecular oxygen;;iron ion binding;;metal ion binding;;oxidoreductas…	GO:0004497;;GO:0016020;;GO:0020037;;GO:0016709;;GO:0016021;;GO:0016705;;GO:0005506;;GO:0046872;;GO:0016491	0.836667	0.176667	2.40502	0.000735722	0.00704258
GLYMA_05G140700			1.8	0.38	2.40094	0.00419544	0.0299629
GLYMA_12G086200	transcription factor activity, sequence-specific DNA binding;;regulation of transcription, DNA-templated;;nucleus;;transcription, DNA-templated;;DNA binding	GO:0003700;;GO:0006355;;GO:0005634;;GO:0006351;;GO:0003677	4.48333	0.94	2.40009	3.36e-05	0.000474212
GLYMA_18G088700	defense response;;defense response to other organism;;response to other organism;;ADP binding	GO:0006952;;GO:0098542;;GO:0051707;;GO:0043531	1.05333	0.23	2.38293	1.09e-11	4.94e-10
GLYMA_03G242200	negative regulation of cell death;;calcium-dependent phospholipid binding;;cellular response to calcium ion;;plasma membrane	GO:0060548;;GO:0005544;;GO:0071277;;GO:0005886	4.86333	1.05	2.38263	4.97e-05	0.000672858
GLYMA_17G211300			40.6167	8.76	2.38095	1.5e-22	3.03e-20
GLYMA_15G093900	C-19 gibberellin 2-beta-dioxygenase activity;;dioxygenase activity;;gibberellin biosynthetic process;;response to light stimulus;;metal ion binding;;gibberellin catabolic process;;oxidoreductase activity	GO:0052634;;GO:0051213;;GO:0009686;;GO:0009416;;GO:0046872;;GO:0045487;;GO:0016491	152.587	31.45	2.37514	9.98e-28	3.73e-25
GLYMA_05G127600	transcription factor activity, sequence-specific DNA binding;;regulation of transcription, DNA-templated;;nucleus;;sequence-specific DNA binding;;DNA binding	GO:0003700;;GO:0006355;;GO:0005634;;GO:0043565;;GO:0003677	6.74667	1.46333	2.37508	3.08e-06	5.56e-05
GLYMA_19G190000			30.0133	6.56667	2.37433	3.72e-08	9.69e-07
GLYMA_04G004500	integral component of membrane;;membrane	GO:0016021;;GO:0016020	25.7867	5.83333	2.37026	9.37e-19	1.13e-16
GLYMA_13G181900	monooxygenase activity;;membrane;;heme binding;;oxidoreductase activity, acting on paired donors, with incorporation or reduction of molecular oxygen, NAD(P)H as one donor, and incorporation of one atom of oxygen;;oxidoreductase activity, acting on paired donors, with incorporation or reduction of molecular oxygen;;iron ion binding;;metal ion binding;;oxidoreductase activity	GO:0004497;;GO:0016020;;GO:0020037;;GO:0016709;;GO:0016705;;GO:0005506;;GO:0046872;;GO:0016491	14.7867	3.30333	2.36833	2.64e-16	2.39e-14
GLYMA_01G207900	phloem or xylem histogenesis;;leaf vascular tissue pattern formation;;membrane;;auxin-activated signaling pathway	GO:0010087;;GO:0010305;;GO:0016020;;GO:0009734	4.88	1.15333	2.36682	1.77e-13	1.07e-11
GLYMA_07G183100	cytosol;;glutamine metabolic process;;transferase activity	GO:0005829;;GO:0006541;;GO:0016740	12.1333	2.63	2.36341	8.03e-06	0.000133074
GLYMA_13G001800			52.02	11.4533	2.35771	1.16e-07	2.77e-06
GLYMA_02G111200			23.6567	5.07	2.35307	0.000928505	0.00853768
GLYMA_15G159400			24.6867	5.4	2.35306	8.82e-18	9.45e-16
GLYMA_02G079500			4.95333	1.09333	2.35083	0.000173	0.00200755
GLYMA_19G168300	RNA processing;;protein binding	GO:0006396;;GO:0005515	30.2367	6.80333	2.34854	2.36e-21	4.12e-19
GLYMA_16G011500			50.6	11.0667	2.34163	1.66e-15	1.34e-13
GLYMA_17G069100	sphingolipid biosynthetic process;;sphingosine hydroxylase activity;;membrane;;endoplasmic reticulum membrane;;iron ion binding;;oxidoreductase activity;;integral component of membrane;;lipid biosynthetic process	GO:0030148;;GO:0000170;;GO:0016020;;GO:0005789;;GO:0005506;;GO:0016491;;GO:0016021;;GO:0008610	1.21333	0.273333	2.34023	2.41e-06	4.43e-05
GLYMA_10G194200	transcription factor activity, sequence-specific DNA binding;;nucleus;;DNA binding;;regulation of transcription, DNA-templated;;transcription, DNA-templated;;ethylene-activated signaling pathway	GO:0003700;;GO:0005634;;GO:0003677;;GO:0006355;;GO:0006351;;GO:0009873	106.61	23.66	2.33637	1.83e-13	1.1e-11
GLYMA_13G260000	integral component of membrane;;membrane	GO:0016021;;GO:0016020	176.38	39.0067	2.32912	4.75e-22	8.96e-20
GLYMA_15G109600			3.33	0.746667	2.32773	0.00334568	0.0249321
GLYMA_04G208500	hydrolase activity;;carbohydrate metabolic process;;cell wall;;hydrolase activity, acting on glycosyl bonds;;carbohydrate binding;;vacuole;;beta-galactosidase activity;;metabolic process;;hydrolase activity, hydrolyzing O-glycosyl compounds	GO:0016787;;GO:0005975;;GO:0005618;;GO:0016798;;GO:0030246;;GO:0005773;;GO:0004565;;GO:0008152;;GO:0004553	6.81667	1.53	2.32679	5.29e-08	1.34e-06
GLYMA_16G107300	hydrolase activity;;extracellular region;;plant-type cell wall;;pectin acetylesterase activity;;cell wall organization	GO:0016787;;GO:0005576;;GO:0009505;;GO:0052793;;GO:0071555	100.007	24.4267	2.3147	2.38e-13	1.4e-11
GLYMA_09G060700			202.917	45.03	2.30718	5.29e-31	3.36e-28
GLYMA_02G257700	dioxygenase activity;;oxidoreductase activity, acting on paired donors, with incorporation or reduction of molecular oxygen, 2-oxoglutarate as one donor, and incorporation of one atom each of oxygen into both donors;;jasmonic acid hydrolase;;regulation of jasmonic acid mediated signaling pathway;;metal ion binding;;oxidoreductase activity	GO:0051213;;GO:0016706;;GO:0120091;;GO:2000022;;GO:0046872;;GO:0016491	181.117	38.8733	2.30555	2.47e-27	8.65e-25
GLYMA_17G243100	protein dephosphorylation;;protein serine/threonine phosphatase activity	GO:0006470;;GO:0004722	47.2233	10.76	2.30475	5.47e-24	1.3e-21
GLYMA_12G167400	transferase activity	GO:0016740	74.6233	16.8367	2.30352	2.91e-13	1.69e-11
GLYMA_07G142500	oxidoreductase activity, oxidizing metal ions;;copper ion binding;;apoplast;;hydroquinone:oxygen oxidoreductase activity;;lignin catabolic process;;extracellular region;;metal ion binding;;oxidoreductase activity	GO:0016722;;GO:0005507;;GO:0048046;;GO:0052716;;GO:0046274;;GO:0005576;;GO:0046872;;GO:0016491	0.476667	0.106667	2.30106	0.00469992	0.0328659
GLYMA_16G061300	protein storage vacuole;;endoplasmic reticulum;;cell wall;;membrane;;manganese ion binding;;apoplast;;extracellular region;;nutrient reservoir activity;;metal ion binding;;nucleic acid binding	GO:0000326;;GO:0005783;;GO:0005618;;GO:0016020;;GO:0030145;;GO:0048046;;GO:0005576;;GO:0045735;;GO:0046872;;GO:0003676	7.59	1.72333	2.29674	0.000419893	0.00432739
GLYMA_11G117100	sequence-specific DNA binding;;transcription factor activity, sequence-specific DNA binding;;nucleus;;regulation of transcription, DNA-templated;;DNA binding;;protein dimerization activity	GO:0043565;;GO:0003700;;GO:0005634;;GO:0006355;;GO:0003677;;GO:0046983	25.3333	5.71	2.29543	4.47e-12	2.12e-10
GLYMA_19G256300	response to UV;;RNA polymerase II core binding;;chromosome;;transcription-coupled nucleotide-excision repair	GO:0009411;;GO:0000993;;GO:0005694;;GO:0006283	31.9533	6.72333	2.29415	8.45e-24	1.95e-21
GLYMA_10G024900	shoot system development;;negative regulation of cell proliferation;;plasma membrane	GO:0048367;;GO:0008285;;GO:0005886	2.68333	0.603333	2.2938	0.000776491	0.00735083
GLYMA_02G261900	cytoplasm;;membrane;;signaling receptor activity;;heme binding;;nucleus;;abscisic acid-activated signaling pathway;;response to oxidative stress;;regulation of protein serine/threonine phosphatase activity;;protein phosphatase inhibitor activity;;plasma membrane;;peroxidase activity;;abscisic acid binding	GO:0005737;;GO:0016020;;GO:0038023;;GO:0020037;;GO:0005634;;GO:0009738;;GO:0006979;;GO:0080163;;GO:0004864;;GO:0005886;;GO:0004601;;GO:0010427	7.65	1.75667	2.29131	8.49e-09	2.49e-07
GLYMA_11G095600	carbohydrate metabolic process;;phosphotransferase activity, alcohol group as acceptor;;fructokinase activity;;cytosol;;kinase activity;;hexokinase activity;;glucokinase activity;;mitochondrion;;nucleotide binding;;carbohydrate phosphorylation;;transferase activity;;hexose metabolic process;;glucose 6-phosphate metabolic process;;mannokinase activity;;cellular glucose homeostasis;;phosphorylation…	GO:0005975;;GO:0016773;;GO:0008865;;GO:0005829;;GO:0016301;;GO:0004396;;GO:0004340;;GO:0005739;;GO:0000166;;GO:0046835;;GO:0016740;;GO:0019318;;GO:0051156;;GO:0019158;;GO:0001678;;GO:0016310;;GO:0006096;;GO:0005524;;GO:0005536	45.9533	11.0867	2.28646	5.09e-13	2.84e-11
GLYMA_03G149800	cytoplasm	GO:0005737	22.19	5.09333	2.28584	9.96e-12	4.53e-10
GLYMA_15G263600			811.383	187.46	2.28485	2.63e-50	2.01e-46
GLYMA_18G082300	defense response;;defense response to other organism;;response to other organism;;ADP binding	GO:0006952;;GO:0098542;;GO:0051707;;GO:0043531	13.82	3.41	2.2817	1.93e-23	4.26e-21
GLYMA_13G219100	regulation of jasmonic acid mediated signaling pathway;;nucleus;;response to wounding;;regulation of defense response	GO:2000022;;GO:0005634;;GO:0009611;;GO:0031347	459.22	84.0067	2.27991	1.89e-23	4.21e-21
GLYMA_15G202100	protein serine/threonine kinase activity;;ATP binding;;phosphorylation	GO:0004674;;GO:0005524;;GO:0016310	20.6567	4.96	2.27991	1.31e-07	3.12e-06
GLYMA_20G178800	defense response;;integral component of membrane;;membrane;;response to biotic stimulus;;calmodulin binding	GO:0006952;;GO:0016021;;GO:0016020;;GO:0009607;;GO:0005516	7.67	1.76667	2.27727	4.97e-14	3.28e-12
GLYMA_07G155500	cytoplasm;;membrane;;signaling receptor activity;;nucleus;;abscisic acid-activated signaling pathway;;regulation of protein serine/threonine phosphatase activity;;protein phosphatase inhibitor activity;;plasma membrane;;abscisic acid binding	GO:0005737;;GO:0016020;;GO:0038023;;GO:0005634;;GO:0009738;;GO:0080163;;GO:0004864;;GO:0005886;;GO:0010427	38.1033	8.76667	2.27684	3.28e-13	1.88e-11
GLYMA_02G220500	manganese ion transmembrane transport;;intracellular sequestering of iron ion;;membrane;;ER body;;iron ion transmembrane transporter activity;;manganese ion transmembrane transporter activity;;cellular manganese ion homeostasis;;iron ion transmembrane transport	GO:0071421;;GO:0006880;;GO:0016020;;GO:0010168;;GO:0005381;;GO:0005384;;GO:0030026;;GO:0034755	24.05	5.59	2.27617	2.77e-19	3.63e-17
GLYMA_02G054200	methylation;;S-adenosylmethionine-dependent methyltransferase activity;;transferase activity;;jasmonate O-methyltransferase activity;;methyltransferase activity;;metal ion binding	GO:0032259;;GO:0008757;;GO:0016740;;GO:0030795;;GO:0008168;;GO:0046872	2.01333	0.463333	2.2754	0.00406948	0.0292426
GLYMA_08G083400	cytoplasm;;hydrolase activity;;four-way junction helicase activity;;ATPase activity;;double-strand break repair via homologous recombination;;chromosome;;nucleus;;helicase activity;;DNA recombination;;nucleic acid binding;;3'-5' DNA helicase activity;;DNA unwinding involved in DNA replication;;ATP binding	GO:0005737;;GO:0016787;;GO:0009378;;GO:0016887;;GO:0000724;;GO:0005694;;GO:0005634;;GO:0004386;;GO:0006310;;GO:0003676;;GO:0043138;;GO:0006268;;GO:0005524	46.5933	10.4067	2.27495	8.13e-16	6.92e-14
GLYMA_12G132200	defense response;;S-adenosylmethionine-dependent methyltransferase activity;;ADP binding;;signal transduction;;protein binding	GO:0006952;;GO:0008757;;GO:0043531;;GO:0007165;;GO:0005515	48.2967	8.83333	2.27445	1.42e-15	1.16e-13
GLYMA_14G073300	protein binding	GO:0005515	79.4933	21.9033	2.26958	9.32e-18	9.9e-16
GLYMA_16G074200	nucleus	GO:0005634	3.82333	0.913333	2.26553	3.45e-05	0.000485479
GLYMA_03G216000	cell wall modification;;hydrolase activity;;pectinesterase inhibitor activity;;cell wall;;pectinesterase activity;;aspartyl esterase activity;;enzyme inhibitor activity;;pectin catabolic process	GO:0042545;;GO:0016787;;GO:0046910;;GO:0005618;;GO:0030599;;GO:0045330;;GO:0004857;;GO:0045490	8.13333	1.93333	2.26287	7.57e-07	1.56e-05
GLYMA_07G108900	sequence-specific DNA binding;;transcription factor activity, sequence-specific DNA binding;;nucleus;;cell differentiation;;regulation of transcription, DNA-templated;;zinc ion binding;;positive regulation of transcription, DNA-templated	GO:0043565;;GO:0003700;;GO:0005634;;GO:0030154;;GO:0006355;;GO:0008270;;GO:0045893	111.91	26.9867	2.25768	5.86e-29	2.6e-26
GLYMA_02G031700	Golgi apparatus;;transferase activity;;membrane;;xyloglucan metabolic process;;O-acetyltransferase activity	GO:0005794;;GO:0016740;;GO:0016020;;GO:0010411;;GO:0016413	0.72	0.17	2.25721	0.00470543	0.0328863
GLYMA_17G110200	Golgi apparatus;;protein glycosylation;;integral component of membrane;;membrane;;Golgi membrane;;transferase activity, transferring glycosyl groups	GO:0005794;;GO:0006486;;GO:0016021;;GO:0016020;;GO:0000139;;GO:0016757	2.08	0.49	2.25607	0.000332096	0.00353137
GLYMA_02G206300	protein phosphorylation;;kinase activity;;phosphorylation;;integral component of membrane;;membrane;;nucleotide binding;;protein serine/threonine kinase activity;;transferase activity;;protein binding;;protein kinase activity;;2-alkenal reductase [NAD(P)] activity;;ATP binding	GO:0006468;;GO:0016301;;GO:0016310;;GO:0016021;;GO:0016020;;GO:0000166;;GO:0004674;;GO:0016740;;GO:0005515;;GO:0004672;;GO:0032440;;GO:0005524	19.54	4.63333	2.25536	5.2e-28	2.1e-25
GLYMA_13G323800	nitrate transport;;integral component of membrane;;membrane;;plant-type vacuole membrane;;transmembrane transporter activity;;nitrate transmembrane transporter activity;;plasma membrane;;nitrate assimilation;;transmembrane transport;;cellular response to nitrate	GO:0015706;;GO:0016021;;GO:0016020;;GO:0009705;;GO:0022857;;GO:0015112;;GO:0005886;;GO:0042128;;GO:0055085;;GO:0071249	10.7433	2.59	2.25351	8.2e-06	0.000135731
GLYMA_04G062900	transcription factor activity, sequence-specific DNA binding;;regulation of transcription, DNA-templated;;nucleus;;transcription, DNA-templated;;DNA binding	GO:0003700;;GO:0006355;;GO:0005634;;GO:0006351;;GO:0003677	8.47	1.98667	2.25308	5.83e-09	1.76e-07
GLYMA_08G147900	cell wall modification;;hydrolase activity;;pectinesterase inhibitor activity;;cell wall;;pectinesterase activity;;aspartyl esterase activity;;enzyme inhibitor activity;;pectin catabolic process	GO:0042545;;GO:0016787;;GO:0046910;;GO:0005618;;GO:0030599;;GO:0045330;;GO:0004857;;GO:0045490	1.82667	0.44	2.24873	0.000185979	0.00214511
GLYMA_15G133300	membrane	GO:0016020	5.40333	1.04333	2.24599	0.000128738	0.0015481
GLYMA_03G215000	mitochondrion	GO:0005739	73.75	17.1867	2.24446	2.76e-15	2.16e-13
GLYMA_04G185400	kinase activity;;phosphorylation;;integral component of membrane;;membrane;;protein binding;;protein kinase activity;;protein autophosphorylation;;plasmodesma	GO:0016301;;GO:0016310;;GO:0016021;;GO:0016020;;GO:0005515;;GO:0004672;;GO:0046777;;GO:0009506	3.55333	0.85	2.2393	1.93e-12	9.7e-11
GLYMA_02G037200	protein phosphorylation;;membrane;;phosphorylation;;integral component of membrane;;protein kinase activity;;nucleotide binding;;protein serine/threonine kinase activity;;transferase activity;;kinase activity;;plasma membrane;;protein autophosphorylation;;ATP binding	GO:0006468;;GO:0016020;;GO:0016310;;GO:0016021;;GO:0004672;;GO:0000166;;GO:0004674;;GO:0016740;;GO:0016301;;GO:0005886;;GO:0046777;;GO:0005524	0.623333	0.15	2.23671	0.000732785	0.00701722
GLYMA_14G175400	cytoplasm;;quercetin 7-O-glucosyltransferase activity;;intracellular membrane-bounded organelle;;quercetin 3-O-glucosyltransferase activity;;transferase activity;;transferase activity, transferring glycosyl groups;;transferase activity, transferring hexosyl groups;;UDP-glycosyltransferase activity	GO:0005737;;GO:0080044;;GO:0043231;;GO:0080043;;GO:0016740;;GO:0016757;;GO:0016758;;GO:0008194	490.737	117.18	2.23631	6.04e-31	3.78e-28
GLYMA_03G179400			2.74667	0.663333	2.23594	9.49e-12	4.33e-10
GLYMA_08G195000	metal ion binding;;phosphatase activity	GO:0046872;;GO:0016791	3.58667	1.00333	2.2351	0.000304345	0.00328297
GLYMA_18G264000	metal ion binding;;integral component of membrane;;membrane;;catalytic activity, acting on a protein;;transferase activity	GO:0046872;;GO:0016021;;GO:0016020;;GO:0140096;;GO:0016740	24.5333	6.27	2.23261	9.28e-21	1.49e-18
GLYMA_14G086700	integral component of membrane;;membrane	GO:0016021;;GO:0016020	1.08	0.26	2.22974	0.00230956	0.0182866
GLYMA_14G158600	protein phosphorylation;;membrane;;phosphorylation;;integral component of membrane;;protein kinase activity;;kinase activity;;nucleotide binding;;protein serine/threonine kinase activity;;transferase activity;;calcium ion binding;;cell surface receptor signaling pathway;;plasma membrane;;polysaccharide binding;;ATP binding;;old GO	GO:0006468;;GO:0016020;;GO:0016310;;GO:0016021;;GO:0004672;;GO:0016301;;GO:0000166;;GO:0004674;;GO:0016740;;GO:0005509;;GO:0007166;;GO:0005886;;GO:0030247;;GO:0005524;;GO:0106310	9.70333	2.36	2.22692	1.61e-13	9.81e-12
GLYMA_12G097700	oxidoreductase activity, oxidizing metal ions;;copper ion binding;;plant-type cell wall;;plasmodesma;;oxidoreductase activity	GO:0016722;;GO:0005507;;GO:0009505;;GO:0009506;;GO:0016491	13.41	3.26333	2.22515	3.7e-11	1.55e-09
GLYMA_01G003900	catalytic activity;;biosynthetic process;;cellular amino acid metabolic process;;pyridoxal phosphate binding;;transaminase activity	GO:0003824;;GO:0009058;;GO:0006520;;GO:0030170;;GO:0008483	5.76667	1.39333	2.22488	3.18e-09	1e-07
GLYMA_13G182700	transcription factor activity, sequence-specific DNA binding;;regulation of transcription, DNA-templated;;nucleus;;metal ion binding;;DNA binding	GO:0003700;;GO:0006355;;GO:0005634;;GO:0046872;;GO:0003677	34.4633	8.3	2.22449	8.79e-30	4.35e-27
GLYMA_18G056200	shikimate O-hydroxycinnamoyltransferase activity;;transferase activity;;transferase activity, transferring acyl groups;;transferase activity, transferring acyl groups other than amino-acyl groups;;N-acyltransferase activity	GO:0047172;;GO:0016740;;GO:0016746;;GO:0016747;;GO:0016410	30.1367	7.22333	2.22447	5.76e-08	1.45e-06
GLYMA_05G157000	transcription regulatory region DNA binding;;sequence-specific DNA binding;;transcription factor activity, sequence-specific DNA binding;;nucleus;;regulation of transcription, DNA-templated;;transcription regulatory region sequence-specific DNA binding;;positive regulation of transcription, DNA-templated	GO:0044212;;GO:0043565;;GO:0003700;;GO:0005634;;GO:0006355;;GO:0000976;;GO:0045893	227.117	54.4	2.22438	7.59e-13	4.08e-11
GLYMA_20G210100	proteolysis;;aspartic-type endopeptidase activity;;protein catabolic process	GO:0006508;;GO:0004190;;GO:0030163	65.4367	15.8133	2.22347	0.00113341	0.0100932
GLYMA_13G260300	transcription factor activity, sequence-specific DNA binding;;regulation of transcription, DNA-templated	GO:0003700;;GO:0006355	13.6133	3.24333	2.22249	3.94e-15	3.03e-13
GLYMA_01G232000	transcription factor activity, sequence-specific DNA binding;;regulation of transcription, DNA-templated;;nucleus;;transcription, DNA-templated;;DNA binding	GO:0003700;;GO:0006355;;GO:0005634;;GO:0006351;;GO:0003677	72.3467	17.2567	2.2216	1.39e-10	5.36e-09
GLYMA_16G069300	sequence-specific DNA binding;;transcription regulatory region DNA binding;;transcription factor activity, sequence-specific DNA binding;;nucleus;;regulation of transcription, DNA-templated;;transcription regulatory region sequence-specific DNA binding;;DNA binding	GO:0043565;;GO:0044212;;GO:0003700;;GO:0005634;;GO:0006355;;GO:0000976;;GO:0003677	7.19667	1.68	2.21902	7.04e-12	3.26e-10
GLYMA_15G167300			44.6767	10.7367	2.21876	2.11e-15	1.68e-13
GLYMA_11G020300	mitochondrial outer membrane;;ATPase activity;;ATP binding	GO:0005741;;GO:0016887;;GO:0005524	5.49667	1.37	2.21675	1.54e-15	1.25e-13
GLYMA_18G084000	defense response;;defense response to other organism;;response to other organism;;ADP binding	GO:0006952;;GO:0098542;;GO:0051707;;GO:0043531	11.88	2.54	2.21554	2.26e-06	4.2e-05
GLYMA_13G296300	defense response;;protein phosphorylation;;membrane;;phosphorylation;;integral component of membrane;;protein kinase activity;;defense response to bacterium;;carbohydrate binding;;transmembrane receptor protein serine/threonine kinase activity;;defense response to oomycetes;;plasma membrane;;ATP binding;;transmembrane receptor protein serine/threonine kinase signaling pathway	GO:0006952;;GO:0006468;;GO:0016020;;GO:0016310;;GO:0016021;;GO:0004672;;GO:0042742;;GO:0030246;;GO:0004675;;GO:0002229;;GO:0005886;;GO:0005524;;GO:0007178	0.956667	0.23	2.21286	0.000556024	0.00554599
GLYMA_04G223200	transcription factor activity, sequence-specific DNA binding;;regulation of transcription, DNA-templated;;nucleus;;sequence-specific DNA binding;;DNA binding	GO:0003700;;GO:0006355;;GO:0005634;;GO:0043565;;GO:0003677	5.17333	1.25	2.21038	3.51e-05	0.000492529
GLYMA_17G136500	drug transmembrane transport;;integral component of membrane;;membrane;;antiporter activity;;drug transmembrane transporter activity;;transmembrane transporter activity;;xenobiotic transporter activity;;drug transmembrane export;;transmembrane transport	GO:0006855;;GO:0016021;;GO:0016020;;GO:0015297;;GO:0015238;;GO:0022857;;GO:0042910;;GO:1990961;;GO:0055085	10.83	2.63667	2.20888	2.56e-16	2.33e-14
GLYMA_16G039600	transferase activity;;transferase activity, transferring acyl groups other than amino-acyl groups	GO:0016740;;GO:0016747	14.1667	3.45667	2.20864	6.44e-10	2.23e-08
GLYMA_09G012200	integral component of membrane;;membrane;;4 iron, 4 sulfur cluster binding;;plasma membrane	GO:0016021;;GO:0016020;;GO:0051539;;GO:0005886	5.41333	1.63333	2.2084	2.03e-07	4.66e-06
GLYMA_01G130500	old GO;;heme binding;;response to oxidative stress;;cellular oxidant detoxification;;extracellular region;;hydrogen peroxide catabolic process;;metal ion binding;;peroxidase activity;;oxidoreductase activity	GO:0140825;;GO:0020037;;GO:0006979;;GO:0098869;;GO:0005576;;GO:0042744;;GO:0046872;;GO:0004601;;GO:0016491	13.5967	3.34	2.20457	0.000777188	0.0073556
GLYMA_03G168000	ATPase activity, coupled to transmembrane movement of substances;;integral component of membrane;;membrane;;ABC-type transmembrane transporter activity;;nucleotide binding;;ATPase activity;;plasma membrane;;transmembrane transport;;ATP binding	GO:0042626;;GO:0016021;;GO:0016020;;GO:0140359;;GO:0000166;;GO:0016887;;GO:0005886;;GO:0055085;;GO:0005524	72.38	17.9233	2.20163	9.6e-19	1.16e-16
GLYMA_12G186200	regulation of transcription, DNA-templated;;nucleus;;DNA binding	GO:0006355;;GO:0005634;;GO:0003677	123.393	27.2333	2.19878	3.16e-35	3.17e-32
GLYMA_18G137500	glucan metabolic process;;plant-type cell wall modification involved in multidimensional cell growth;;cell wall biogenesis;;carbohydrate metabolic process;;integral component of plasma membrane;;hydrolase activity;;cell wall;;hydrolase activity, acting on glycosyl bonds;;xyloglucan:xyloglucosyl transferase activity;;apoplast;;cell wall organization;;transferase activity;;extracellular region;;met…	GO:0044042;;GO:0009831;;GO:0042546;;GO:0005975;;GO:0005887;;GO:0016787;;GO:0005618;;GO:0016798;;GO:0016762;;GO:0048046;;GO:0071555;;GO:0016740;;GO:0005576;;GO:0008152;;GO:0004553;;GO:0010411	34.7867	8.11	2.19561	1.3e-07	3.09e-06
GLYMA_04G099000	cytoplasm;;tRNA processing;;queuine tRNA-ribosyltransferase activity;;tRNA-guanine transglycosylation;;transferase activity;;transferase activity, transferring glycosyl groups;;transferase activity, transferring pentosyl groups;;tRNA modification;;metal ion binding	GO:0005737;;GO:0008033;;GO:0008479;;GO:0101030;;GO:0016740;;GO:0016757;;GO:0016763;;GO:0006400;;GO:0046872	25.0333	6.52	2.19483	4.07e-29	1.85e-26
GLYMA_05G120800	Golgi apparatus;;membrane;;endocytosis;;vesicle;;clathrin-dependent endocytosis;;cytoplasmic vesicle;;SNARE binding;;phospholipid binding;;clathrin heavy chain binding;;1-phosphatidylinositol binding;;phosphatidylinositol-4,5-bisphosphate binding;;membrane budding;;clathrin coat assembly;;clathrin binding;;clathrin-coated pit;;localization;;clathrin-coated vesicle	GO:0005794;;GO:0016020;;GO:0006897;;GO:0031982;;GO:0072583;;GO:0031410;;GO:0000149;;GO:0005543;;GO:0032050;;GO:0005545;;GO:0005546;;GO:0006900;;GO:0048268;;GO:0030276;;GO:0005905;;GO:0051179;;GO:0030136	0.336667	0.08	2.19426	0.00549743	0.0372143
GLYMA_19G238400			2.59333	0.626667	2.19357	0.00108571	0.00972756
GLYMA_13G309800	protein localization to endoplasmic reticulum exit site;;ER to Golgi vesicle-mediated transport;;endoplasmic reticulum;;intracellular protein transport;;membrane;;endoplasmic reticulum membrane;;protein transport;;integral component of membrane;;vesicle-mediated transport	GO:0070973;;GO:0006888;;GO:0005783;;GO:0006886;;GO:0016020;;GO:0005789;;GO:0015031;;GO:0016021;;GO:0016192	80.78	20.0733	2.19044	3.23e-17	3.23e-15
GLYMA_18G247800	protein kinase binding;;regulation of cyclin-dependent protein serine/threonine kinase activity	GO:0019901;;GO:0000079	30	7.29	2.18995	6.14e-11	2.49e-09
GLYMA_18G225200	defense response;;myosin phosphatase activity;;defense response to other organism	GO:0006952;;GO:0017018;;GO:0098542	3.75333	0.853333	2.18414	1.35e-05	0.000211504
GLYMA_01G216600	drug transmembrane transport;;integral component of membrane;;membrane;;antiporter activity;;drug transmembrane transporter activity;;transmembrane transporter activity;;xenobiotic transporter activity;;drug transmembrane export;;transmembrane transport	GO:0006855;;GO:0016021;;GO:0016020;;GO:0015297;;GO:0015238;;GO:0022857;;GO:0042910;;GO:1990961;;GO:0055085	147.313	38.1133	2.17251	4.4e-22	8.39e-20
GLYMA_12G137100	protein phosphorylation;;phosphorylation;;integral component of membrane;;membrane;;transmembrane receptor protein serine/threonine kinase activity;;protein serine/threonine kinase activity;;protein kinase activity;;plasma membrane;;ATP binding	GO:0006468;;GO:0016310;;GO:0016021;;GO:0016020;;GO:0004675;;GO:0004674;;GO:0004672;;GO:0005886;;GO:0005524	5.7	1.39	2.17194	2.03e-12	1.01e-10
GLYMA_02G072400	integral component of membrane;;membrane	GO:0016021;;GO:0016020	105.247	25.5767	2.17126	3.11e-13	1.79e-11
GLYMA_02G121900	hormone activity;;protein phosphorylation;;membrane;;phosphorylation;;integral component of membrane;;protein kinase activity;;transmembrane receptor protein tyrosine kinase activity;;nucleotide binding;;protein serine/threonine kinase activity;;transferase activity;;extracellular region;;plasmodesma;;kinase activity;;plasma membrane;;protein autophosphorylation;;ATP binding	GO:0005179;;GO:0006468;;GO:0016020;;GO:0016310;;GO:0016021;;GO:0004672;;GO:0004714;;GO:0000166;;GO:0004674;;GO:0016740;;GO:0005576;;GO:0009506;;GO:0016301;;GO:0005886;;GO:0046777;;GO:0005524	9.41	2.36333	2.16852	2.19e-10	8.18e-09
GLYMA_11G043000			48.71	12.2633	2.1652	3.49e-13	1.99e-11
GLYMA_08G045000	intracellular membrane-bounded organelle;;transporter activity;;ion transport;;membrane;;calcium ion transmembrane transport;;calcium ion transport;;nucleotide binding;;cellular anatomical entity;;ATPase activity;;calcium-transporting ATPase activity;;integral component of membrane;;ATP binding	GO:0043231;;GO:0005215;;GO:0006811;;GO:0016020;;GO:0070588;;GO:0006816;;GO:0000166;;GO:0110165;;GO:0016887;;GO:0005388;;GO:0016021;;GO:0005524	0.463333	0.12	2.16294	0.00183017	0.0150762
GLYMA_01G222300	sequence-specific DNA binding;;transcription regulatory region DNA binding;;transcription factor activity, sequence-specific DNA binding;;nucleus;;regulation of transcription, DNA-templated;;transcription regulatory region sequence-specific DNA binding;;DNA binding	GO:0043565;;GO:0044212;;GO:0003700;;GO:0005634;;GO:0006355;;GO:0000976;;GO:0003677	3.07333	0.763333	2.16019	2.96e-05	0.000425166
GLYMA_18G003300			10.4967	2.40333	2.15736	2.72e-16	2.46e-14
GLYMA_02G231100	hydrolase activity;;peroxisome	GO:0016787;;GO:0005777	7.30667	1.48	2.15648	2.59e-11	1.12e-09
GLYMA_13G001200	cytoplasm;;carbon-sulfur lyase activity;;cystathionine gamma-lyase activity;;'de novo' L-methionine biosynthetic process;;transsulfuration;;cysteine biosynthetic process via cystathionine;;pyridoxal phosphate binding;;lyase activity;;cystathionine gamma-synthase activity	GO:0005737;;GO:0016846;;GO:0004123;;GO:0071266;;GO:0019346;;GO:0019343;;GO:0030170;;GO:0016829;;GO:0003962	4.07333	1.02667	2.15394	1.87e-10	7.06e-09
GLYMA_09G077700			25.4133	6.4	2.14897	2.6e-20	3.97e-18
GLYMA_07G178300	membrane;;electron transport chain;;electron carrier activity	GO:0016020;;GO:0022900;;GO:0009055	35.5233	9.03333	2.14388	6.35e-06	0.000107198
GLYMA_20G140400	protein phosphorylation;;membrane;;phosphorylation;;integral component of membrane;;protein kinase activity;;nucleotide binding;;protein serine/threonine kinase activity;;transferase activity;;defense response to bacterium;;kinase activity;;plasma membrane;;ATP binding	GO:0006468;;GO:0016020;;GO:0016310;;GO:0016021;;GO:0004672;;GO:0000166;;GO:0004674;;GO:0016740;;GO:0042742;;GO:0016301;;GO:0005886;;GO:0005524	1.58	0.416667	2.14328	8.97e-05	0.00113049
GLYMA_15G093100	regulation of jasmonic acid mediated signaling pathway;;nucleus;;response to wounding;;regulation of defense response	GO:2000022;;GO:0005634;;GO:0009611;;GO:0031347	196.803	39.8267	2.14285	2.04e-24	5.15e-22
GLYMA_11G039400	hydrolase activity;;carbohydrate metabolic process;;beta-amylase activity;;hydrolase activity, acting on glycosyl bonds;;amylopectin maltohydrolase activity;;polysaccharide catabolic process;;metabolic process	GO:0016787;;GO:0005975;;GO:0016161;;GO:0016798;;GO:0102229;;GO:0000272;;GO:0008152	39.3433	9.58667	2.14232	0.0041603	0.0297637
GLYMA_07G189500	glucose transmembrane transporter activity;;sugar:proton symporter activity;;monosaccharide transport;;symporter activity;;hexose transport;;membrane;;carbohydrate transport;;transmembrane transporter activity;;integral component of plasma membrane;;transmembrane transport;;monosaccharide transmembrane transporter activity;;carbohydrate transmembrane transporter activity	GO:0005355;;GO:0005351;;GO:0015749;;GO:0015293;;GO:0008645;;GO:0016020;;GO:0008643;;GO:0022857;;GO:0005887;;GO:0055085;;GO:0015145;;GO:0015144	144.81	37.6967	2.14225	7.38e-35	7.22e-32
GLYMA_06G299900	sequence-specific DNA binding;;nucleus;;cell differentiation;;transcription regulatory region DNA binding	GO:0043565;;GO:0005634;;GO:0030154;;GO:0044212	9.06333	2.44333	2.14207	0.00011368	0.00139071
GLYMA_04G056100	copper ion transmembrane transport;;metal ion binding;;transporter activity;;integral component of membrane;;membrane;;nucleotide binding;;copper ion homeostasis;;copper-transporting ATPase activity;;cation-transporting ATPase activity;;ATPase activity;;copper ion binding;;ATP binding;;chloroplast	GO:0035434;;GO:0046872;;GO:0005215;;GO:0016021;;GO:0016020;;GO:0000166;;GO:0055070;;GO:0043682;;GO:0019829;;GO:0016887;;GO:0005507;;GO:0005524;;GO:0009507	1.39667	0.36	2.14177	1.09e-06	2.18e-05
GLYMA_14G104100	chloroplast membrane;;plastid;;membrane;;glycolipid biosynthetic process;;transferase activity;;1,2-diacylglycerol 3-beta-galactosyltransferase activity;;transferase activity, transferring glycosyl groups;;transferase activity, transferring hexosyl groups;;chloroplast	GO:0031969;;GO:0009536;;GO:0016020;;GO:0009247;;GO:0016740;;GO:0046509;;GO:0016757;;GO:0016758;;GO:0009507	39.2867	10.4567	2.13897	1.15e-22	2.39e-20
GLYMA_06G157200	hydrolase activity;;carbohydrate metabolic process;;cell wall;;hydrolase activity, acting on glycosyl bonds;;carbohydrate binding;;vacuole;;beta-galactosidase activity;;metabolic process;;hydrolase activity, hydrolyzing O-glycosyl compounds	GO:0016787;;GO:0005975;;GO:0005618;;GO:0016798;;GO:0030246;;GO:0005773;;GO:0004565;;GO:0008152;;GO:0004553	6.68667	1.72333	2.13623	4.71e-11	1.94e-09
GLYMA_18G083500	defense response to other organism;;ADP binding	GO:0098542;;GO:0043531	16.4267	4.35667	2.13396	9.93e-19	1.19e-16
GLYMA_18G031600			9.38333	2.41333	2.13337	4.29e-16	3.75e-14
GLYMA_13G116100	regulation of jasmonic acid mediated signaling pathway;;nucleus;;response to wounding;;regulation of defense response	GO:2000022;;GO:0005634;;GO:0009611;;GO:0031347	6.91667	1.77333	2.13292	1.07e-08	3.08e-07
GLYMA_13G076900	L-ascorbate oxidase activity;;oxidoreductase activity, oxidizing metal ions;;metal ion binding;;extracellular region;;copper ion binding;;plant-type cell wall;;plasmodesma;;oxidoreductase activity	GO:0008447;;GO:0016722;;GO:0046872;;GO:0005576;;GO:0005507;;GO:0009505;;GO:0009506;;GO:0016491	364.69	89.2433	2.13177	6.3e-52	6.01e-48
GLYMA_18G038200	RNA-directed DNA methylation	GO:0080188	8.64333	2.13	2.13173	1.68e-13	1.02e-11
GLYMA_10G011000	cutin biosynthetic process;;phosphatase activity;;integral component of membrane;;membrane;;glycerol-3-phosphate 2-O-acyltransferase activity;;transferase activity, transferring acyl groups	GO:0010143;;GO:0016791;;GO:0016021;;GO:0016020;;GO:0090447;;GO:0016746	1.47333	0.38	2.13125	3.54e-05	0.000496414
GLYMA_17G216500			14.03	3.61667	2.13121	4.03e-15	3.08e-13
GLYMA_16G047400	membrane	GO:0016020	89.8667	22.8467	2.13051	1.24e-31	8.92e-29
GLYMA_12G116800	protein dephosphorylation;;protein serine/threonine phosphatase activity	GO:0006470;;GO:0004722	743.377	190.22	2.13008	3.38e-25	9.21e-23
GLYMA_13G233900	transcription factor activity, sequence-specific DNA binding;;nucleus;;DNA binding;;regulation of transcription, DNA-templated;;transcription, DNA-templated;;ethylene-activated signaling pathway	GO:0003700;;GO:0005634;;GO:0003677;;GO:0006355;;GO:0006351;;GO:0009873	5.73	1.45333	2.12828	0.00173176	0.0143931
GLYMA_01G206600	transcription factor activity, sequence-specific DNA binding;;nucleus;;DNA binding;;regulation of transcription, DNA-templated;;transcription, DNA-templated;;ethylene-activated signaling pathway	GO:0003700;;GO:0005634;;GO:0003677;;GO:0006355;;GO:0006351;;GO:0009873	85.26	21.87	2.12593	6.58e-22	1.2e-19
GLYMA_13G259400	C-19 gibberellin 2-beta-dioxygenase activity;;dioxygenase activity;;gibberellin biosynthetic process;;response to light stimulus;;metal ion binding;;gibberellin catabolic process;;oxidoreductase activity	GO:0052634;;GO:0051213;;GO:0009686;;GO:0009416;;GO:0046872;;GO:0045487;;GO:0016491	538.477	143.48	2.12565	1.36e-20	2.13e-18
GLYMA_10G201100	cytoplasm;;potassium ion binding;;kinase activity;;intracellular membrane-bounded organelle;;metal ion binding;;phosphorylation;;magnesium ion binding;;nucleotide binding;;catalytic activity;;transferase activity;;cellular response to insulin stimulus;;pyruvate kinase activity;;monocarboxylic acid metabolic process;;glycolytic process;;ATP binding	GO:0005737;;GO:0030955;;GO:0016301;;GO:0043231;;GO:0046872;;GO:0016310;;GO:0000287;;GO:0000166;;GO:0003824;;GO:0016740;;GO:0032869;;GO:0004743;;GO:0032787;;GO:0006096;;GO:0005524	74.1967	19.2233	2.12413	0.00674014	0.0436358
GLYMA_15G247700			35.7167	9.08667	2.12371	7.65e-13	4.11e-11
GLYMA_10G253300	protein phosphorylation;;membrane;;nucleic acid binding;;DNA integration;;phosphorylation;;integral component of membrane;;protein kinase activity;;nucleotide binding;;protein serine/threonine kinase activity;;transferase activity;;kinase activity;;plasma membrane;;ATP binding	GO:0006468;;GO:0016020;;GO:0003676;;GO:0015074;;GO:0016310;;GO:0016021;;GO:0004672;;GO:0000166;;GO:0004674;;GO:0016740;;GO:0016301;;GO:0005886;;GO:0005524	8.94667	2.29333	2.11979	5.36e-09	1.62e-07
GLYMA_14G093700	cytoplasm;;membrane;;signaling receptor activity;;nucleus;;abscisic acid-activated signaling pathway;;regulation of protein serine/threonine phosphatase activity;;protein phosphatase inhibitor activity;;plasma membrane;;abscisic acid binding	GO:0005737;;GO:0016020;;GO:0038023;;GO:0005634;;GO:0009738;;GO:0080163;;GO:0004864;;GO:0005886;;GO:0010427	3.58	0.92	2.11802	1.22e-05	0.000192598
GLYMA_10G265200	integral component of membrane;;membrane	GO:0016021;;GO:0016020	9.01333	2.32667	2.11732	1e-12	5.27e-11
GLYMA_14G098100	chalcone isomerase activity;;isomerase activity;;chloroplast stroma;;flavonoid biosynthetic process;;fatty acid binding;;intramolecular lyase activity	GO:0045430;;GO:0016853;;GO:0009570;;GO:0009813;;GO:0005504;;GO:0016872	13.7367	3.57667	2.11361	4.48e-19	5.72e-17
GLYMA_06G041100			3.04	0.783333	2.11042	0.000174359	0.00202209
GLYMA_19G054400	protein binding	GO:0005515	7	1.82	2.11023	2.3e-06	4.27e-05
GLYMA_13G329000	transcription factor activity, sequence-specific DNA binding;;regulation of transcription, DNA-templated;;nucleus;;metal ion binding;;DNA binding	GO:0003700;;GO:0006355;;GO:0005634;;GO:0046872;;GO:0003677	33.4967	8.69667	2.1084	3.5e-18	3.94e-16
GLYMA_10G192500	nucleus;;DNA repair;;phosphoric diester hydrolase activity	GO:0005634;;GO:0006281;;GO:0008081	8.65	2.07667	2.10682	0.00269234	0.0208118
GLYMA_13G046300	regulation of gene expression	GO:0010468	52.9767	13.94	2.10519	2.7e-08	7.21e-07
GLYMA_20G159700	monooxygenase activity;;membrane;;heme binding;;integral component of membrane;;oxidoreductase activity, acting on paired donors, with incorporation or reduction of molecular oxygen;;iron ion binding;;metal ion binding;;oxidoreductase activity	GO:0004497;;GO:0016020;;GO:0020037;;GO:0016021;;GO:0016705;;GO:0005506;;GO:0046872;;GO:0016491	28.1033	6.34667	2.10506	7.08e-10	2.44e-08
GLYMA_18G116200	organic substance metabolic process;;membrane;;oxidoreductase activity	GO:0071704;;GO:0016020;;GO:0016491	87.5967	22.2467	2.10396	1.98e-26	6.22e-24
GLYMA_11G038600	regulation of jasmonic acid mediated signaling pathway;;nucleus;;response to wounding;;regulation of defense response	GO:2000022;;GO:0005634;;GO:0009611;;GO:0031347	787.847	202.89	2.1033	1.5e-23	3.36e-21
GLYMA_18G038500	protein phosphorylation;;phosphorylation;;kinase activity;;nucleotide binding;;protein serine/threonine kinase activity;;transferase activity;;protein kinase activity;;ATP binding	GO:0006468;;GO:0016310;;GO:0016301;;GO:0000166;;GO:0004674;;GO:0016740;;GO:0004672;;GO:0005524	86.4233	21.62	2.09908	1.63e-31	1.15e-28
GLYMA_01G142900			34.14	8.85667	2.09802	7.89e-14	5.08e-12
GLYMA_09G058900	sterol binding;;intracellular membrane-bounded organelle;;sterol transport;;cytosol;;membrane;;lipid binding;;sterol transporter activity	GO:0032934;;GO:0043231;;GO:0015918;;GO:0005829;;GO:0016020;;GO:0008289;;GO:0015248	34.04	8.95667	2.09761	6.77e-26	2.07e-23
GLYMA_06G290200	protein dephosphorylation;;protein serine/threonine phosphatase activity	GO:0006470;;GO:0004722	153.287	40.2967	2.09715	1.4e-27	5.14e-25
GLYMA_06G023400			12.0933	3.17	2.09573	3.93e-19	5.05e-17
GLYMA_01G215100	phospholipid catabolic process;;hydrolase activity;;membrane;;lipid catabolic process;;catalytic activity;;N-acylphosphatidylethanolamine-specific phospholipase D activity;;calcium ion binding;;plasma membrane;;phospholipase D activity;;metal ion binding;;phosphatidylcholine metabolic process	GO:0009395;;GO:0016787;;GO:0016020;;GO:0016042;;GO:0003824;;GO:0070290;;GO:0005509;;GO:0005886;;GO:0004630;;GO:0046872;;GO:0046470	81.9533	21.9133	2.08805	1.3e-20	2.04e-18
GLYMA_01G204400	regulation of jasmonic acid mediated signaling pathway;;nucleus;;response to wounding;;regulation of defense response	GO:2000022;;GO:0005634;;GO:0009611;;GO:0031347	749.79	168.363	2.08014	1.12e-18	1.33e-16
GLYMA_01G085700	quercetin 7-O-glucosyltransferase activity;;intracellular membrane-bounded organelle;;UDP-glucosyltransferase activity;;quercetin 3-O-glucosyltransferase activity;;transferase activity;;calcium ion binding;;transferase activity, transferring glycosyl groups;;indole-3-acetate beta-glucosyltransferase activity;;UDP-glycosyltransferase activity	GO:0080044;;GO:0043231;;GO:0035251;;GO:0080043;;GO:0016740;;GO:0005509;;GO:0016757;;GO:0047215;;GO:0008194	4.50333	1.20667	2.07944	0.00132659	0.0115203
GLYMA_04G020400	phospholipid catabolic process;;hydrolase activity;;membrane;;lipid catabolic process;;catalytic activity;;N-acylphosphatidylethanolamine-specific phospholipase D activity;;calcium ion binding;;plasma membrane;;phospholipase D activity;;metal ion binding;;phosphatidylcholine metabolic process	GO:0009395;;GO:0016787;;GO:0016020;;GO:0016042;;GO:0003824;;GO:0070290;;GO:0005509;;GO:0005886;;GO:0004630;;GO:0046872;;GO:0046470	12.2233	3.38667	2.07806	1.44e-14	1.03e-12
GLYMA_05G013700	integral component of membrane;;membrane	GO:0016021;;GO:0016020	224.83	59.1233	2.0767	7.36e-16	6.29e-14
GLYMA_20G070100	transcription factor activity, sequence-specific DNA binding;;nucleus;;DNA binding;;regulation of transcription, DNA-templated;;transcription, DNA-templated;;ethylene-activated signaling pathway	GO:0003700;;GO:0005634;;GO:0003677;;GO:0006355;;GO:0006351;;GO:0009873	41.5667	11.0533	2.07598	5.87e-20	8.55e-18
GLYMA_07G040400			61.99	16.4467	2.07341	3.37e-13	1.92e-11
GLYMA_18G261900	cytoplasm;;Golgi apparatus;;inositol hexakisphosphate binding;;membrane;;integral component of membrane;;trans-Golgi network;;phosphate ion transport;;cellular response to phosphate starvation;;phosphate ion transmembrane transporter activity;;plasma membrane;;phosphate ion transmembrane transport	GO:0005737;;GO:0005794;;GO:0000822;;GO:0016020;;GO:0016021;;GO:0005802;;GO:0006817;;GO:0016036;;GO:0015114;;GO:0005886;;GO:0035435	16.33	4.39	2.06963	3.39e-10	1.23e-08
GLYMA_07G173100	protein phosphorylation;;membrane;;phosphorylation;;integral component of membrane;;protein kinase activity;;nucleotide binding;;transmembrane receptor protein serine/threonine kinase activity;;protein serine/threonine kinase activity;;transferase activity;;kinase activity;;plasma membrane;;ATP binding	GO:0006468;;GO:0016020;;GO:0016310;;GO:0016021;;GO:0004672;;GO:0000166;;GO:0004675;;GO:0004674;;GO:0016740;;GO:0016301;;GO:0005886;;GO:0005524	4.48	1.21333	2.06522	4.7e-19	5.93e-17
GLYMA_13G165300	myosin phosphatase activity;;cation binding;;protein dephosphorylation;;hydrolase activity;;protein serine/threonine phosphatase activity;;phosphoprotein phosphatase activity;;metal ion binding	GO:0017018;;GO:0043169;;GO:0006470;;GO:0016787;;GO:0004722;;GO:0004721;;GO:0046872	16.9033	4.37667	2.06491	1.31e-11	5.87e-10
GLYMA_12G197400	lyase activity;;magnesium ion binding;;isoprene synthase activity;;diterpenoid biosynthetic process;;metal ion binding;;terpene synthase activity	GO:0016829;;GO:0000287;;GO:0034009;;GO:0016102;;GO:0046872;;GO:0010333	4.15	1.12667	2.06479	0.00198402	0.0161036
GLYMA_04G217400	transcription factor activity, sequence-specific DNA binding;;nucleus;;DNA binding;;regulation of transcription, DNA-templated;;transcription, DNA-templated;;ethylene-activated signaling pathway	GO:0003700;;GO:0005634;;GO:0003677;;GO:0006355;;GO:0006351;;GO:0009873	9.51667	2.48	2.06168	2.04e-06	3.83e-05
GLYMA_12G189000	protein ubiquitination;;transferase activity;;ubiquitin protein ligase activity;;ubiquitin-protein transferase activity	GO:0016567;;GO:0016740;;GO:0061630;;GO:0004842	3.86333	1.04667	2.0611	4.81e-05	0.000653908
GLYMA_06G142100	transcription factor activity, sequence-specific DNA binding;;regulation of transcription, DNA-templated;;nucleus;;sequence-specific DNA binding;;DNA binding	GO:0003700;;GO:0006355;;GO:0005634;;GO:0043565;;GO:0003677	3.56333	0.91	2.05958	0.000164144	0.00191763
GLYMA_20G102100			11.95	3.17667	2.05522	9.51e-16	8.04e-14
GLYMA_03G215800	cell wall modification;;hydrolase activity;;pectinesterase inhibitor activity;;cell wall;;pectinesterase activity;;aspartyl esterase activity;;enzyme inhibitor activity;;pectin catabolic process	GO:0042545;;GO:0016787;;GO:0046910;;GO:0005618;;GO:0030599;;GO:0045330;;GO:0004857;;GO:0045490	104.107	28.3067	2.05507	2.95e-37	4.16e-34
GLYMA_02G168100	nucleus	GO:0005634	0.516667	0.0933333	2.04914	0.005472	0.0370948
GLYMA_05G141200	regulation of jasmonic acid mediated signaling pathway;;nucleus;;response to wounding;;regulation of defense response	GO:2000022;;GO:0005634;;GO:0009611;;GO:0031347	8.68667	1.78333	2.04882	2.66e-09	8.48e-08
GLYMA_03G204800	ATPase activity, coupled to transmembrane movement of substances;;integral component of membrane;;membrane;;ABC-type transmembrane transporter activity;;nucleotide binding;;ATPase activity;;plasma membrane;;transmembrane transport;;ATP binding	GO:0042626;;GO:0016021;;GO:0016020;;GO:0140359;;GO:0000166;;GO:0016887;;GO:0005886;;GO:0055085;;GO:0005524	0.52	0.116667	2.04219	0.00535699	0.0364448
GLYMA_06G236600	integral component of membrane;;membrane	GO:0016021;;GO:0016020	1.63	0.466667	2.04147	0.000373959	0.00391529
GLYMA_19G046300	regulation of gene expression	GO:0010468	28.7633	7.93333	2.04141	0.00010266	0.00127098
GLYMA_05G119500	protein phosphorylation;;membrane;;phosphorylation;;integral component of membrane;;plasma membrane;;kinase activity;;transmembrane receptor protein tyrosine kinase activity;;nucleotide binding;;transmembrane receptor protein serine/threonine kinase activity;;transferase activity;;protein binding;;protein kinase activity;;receptor binding;;ATP binding	GO:0006468;;GO:0016020;;GO:0016310;;GO:0016021;;GO:0005886;;GO:0016301;;GO:0004714;;GO:0000166;;GO:0004675;;GO:0016740;;GO:0005515;;GO:0004672;;GO:0005102;;GO:0005524	27.3133	7.45333	2.04114	3.21e-20	4.77e-18
GLYMA_15G091900	cytoplasm;;intracellular membrane-bounded organelle;;chaperone binding;;protein stabilization;;protein binding;;adenyl-nucleotide exchange factor activity	GO:0005737;;GO:0043231;;GO:0051087;;GO:0050821;;GO:0005515;;GO:0000774	10.17	3.17667	2.03367	6.56e-07	1.37e-05
GLYMA_12G076700	hydrolase activity;;nucleus;;hydrolase activity, hydrolyzing N-glycosyl compounds;;N6-(Delta2-isopentenyl)-adenosine 5'-monophosphate phosphoribohydrolase activity;;cytokinin biosynthetic process;;cytosol	GO:0016787;;GO:0005634;;GO:0016799;;GO:0102682;;GO:0009691;;GO:0005829	19.9067	5.50333	2.02827	1.22e-16	1.14e-14
GLYMA_16G215600	metal ion binding;;GTPase activator activity	GO:0046872;;GO:0005096	5.9	1.38	2.02168	1.19e-08	3.39e-07
GLYMA_18G029400	vacuole;;integral component of membrane;;membrane;;water channel activity;;water transport;;channel activity;;response to water deprivation;;plasma membrane;;transmembrane transport;;plasmodesma	GO:0005773;;GO:0016021;;GO:0016020;;GO:0015250;;GO:0006833;;GO:0015267;;GO:0009414;;GO:0005886;;GO:0055085;;GO:0009506	6.49	1.80667	2.0209	0.000479458	0.00487019
GLYMA_01G209600	integral component of membrane;;membrane;;transferase activity, transferring glycosyl groups	GO:0016021;;GO:0016020;;GO:0016757	6.37333	1.78	2.01761	7.16e-19	8.78e-17
GLYMA_03G057100	dioxygenase activity;;oxidoreductase activity, acting on paired donors, with incorporation or reduction of molecular oxygen, 2-oxoglutarate as one donor, and incorporation of one atom each of oxygen into both donors;;jasmonic acid hydrolase;;regulation of jasmonic acid mediated signaling pathway;;metal ion binding;;oxidoreductase activity	GO:0051213;;GO:0016706;;GO:0120091;;GO:2000022;;GO:0046872;;GO:0016491	35.82	9.92333	2.01408	1.13e-10	4.43e-09
GLYMA_18G297100	regulation of gene expression	GO:0010468	104.383	29.2233	2.01315	0.000796672	0.00750975
GLYMA_17G256700	response to auxin;;auxin-activated signaling pathway	GO:0009733;;GO:0009734	3.09	0.86	2.01242	0.00115637	0.0102546
GLYMA_17G140300			5.14667	1.42	2.0082	0.00638476	0.0418322
GLYMA_02G294000	hydrolase activity;;carbohydrate metabolic process;;hydrolase activity, acting on glycosyl bonds;;transferase activity;;metabolic process;;hydrolase activity, hydrolyzing O-glycosyl compounds;;glucan endo-1,3-beta-D-glucosidase activity	GO:0016787;;GO:0005975;;GO:0016798;;GO:0016740;;GO:0008152;;GO:0004553;;GO:0042973	62.7933	17.4233	2.00586	4.88e-14	3.22e-12
GLYMA_06G132600	chloroplast	GO:0009507	15.2767	4.29333	2.00306	1.12e-13	7e-12
GLYMA_07G238000	transcription factor activity, sequence-specific DNA binding;;regulation of transcription, DNA-templated;;nucleus;;sequence-specific DNA binding;;DNA binding	GO:0003700;;GO:0006355;;GO:0005634;;GO:0043565;;GO:0003677	23.8033	6.92333	2.00189	4.29e-29	1.93e-26
GLYMA_08G294100			3.90667	1.15667	2.00164	0.00206928	0.0166609
GLYMA_13G006700	hydrolase activity;;NADH pyrophosphatase activity;;ADP-ribose diphosphatase activity;;NAD binding	GO:0016787;;GO:0035529;;GO:0047631;;GO:0051287	60.81	16.3667	1.99468	1.8e-21	3.18e-19
GLYMA_13G104700	flavin adenine dinucleotide binding;;cytokinin dehydrogenase activity;;membrane;;catalytic activity;;cytokinin metabolic process;;FAD binding;;oxidoreductase activity	GO:0050660;;GO:0019139;;GO:0016020;;GO:0003824;;GO:0009690;;GO:0071949;;GO:0016491	1.32	0.376667	1.99241	0.000190804	0.00219149
GLYMA_18G284400	regulation of auxin polar transport;;nucleus;;membrane;;gravitropism;;plasma membrane	GO:2000012;;GO:0005634;;GO:0016020;;GO:0009630;;GO:0005886	6.67	1.88667	1.99218	0.00028212	0.00307366
GLYMA_05G059300	integral component of membrane;;membrane;;transferase activity;;transferase activity, transferring glycosyl groups	GO:0016021;;GO:0016020;;GO:0016740;;GO:0016757	268.943	70.1567	1.98984	1.52e-18	1.78e-16
GLYMA_17G058000	protein binding;;nucleolus	GO:0005515;;GO:0005730	17.12	4.87	1.98791	4.56e-07	9.79e-06
GLYMA_15G247800			35.9367	9.99667	1.98725	3.29e-12	1.58e-10
GLYMA_10G150600	cell wall modification;;hydrolase activity;;pectinesterase inhibitor activity;;cell wall;;pectinesterase activity;;aspartyl esterase activity;;enzyme inhibitor activity;;pectin catabolic process	GO:0042545;;GO:0016787;;GO:0046910;;GO:0005618;;GO:0030599;;GO:0045330;;GO:0004857;;GO:0045490	1.40333	0.406667	1.9863	0.00123035	0.0107952
GLYMA_06G072000			78.35	21.98	1.98593	8.25e-20	1.16e-17
GLYMA_07G091600	regulation of gene expression	GO:0010468	202.62	57.1	1.98564	1.74e-08	4.78e-07
GLYMA_04G251400	transcription factor activity, sequence-specific DNA binding;;regulation of transcription, DNA-templated;;nucleus;;transcription, DNA-templated;;DNA binding	GO:0003700;;GO:0006355;;GO:0005634;;GO:0006351;;GO:0003677	29.8067	8.46333	1.97848	9.22e-10	3.13e-08
GLYMA_14G125700	tyrosine biosynthetic process;;prephenate dehydrogenase (NADP+) activity;;NAD+ binding;;arogenate dehydrogenase (NADP+) activity;;prephenate dehydrogenase activity	GO:0006571;;GO:0004665;;GO:0070403;;GO:0033730;;GO:0008977	3.84667	1.09667	1.97847	6.86e-06	0.000115147
GLYMA_U038300	sterol biosynthetic process;;squalene monooxygenase activity;;flavin adenine dinucleotide binding;;endoplasmic reticulum;;integral component of membrane;;membrane;;oxidoreductase activity	GO:0016126;;GO:0004506;;GO:0050660;;GO:0005783;;GO:0016021;;GO:0016020;;GO:0016491	76.42	20.9333	1.97832	4.38e-26	1.36e-23
GLYMA_09G109600	transferase activity;;Golgi apparatus;;integral component of membrane;;membrane;;O-acetyltransferase activity	GO:0016740;;GO:0005794;;GO:0016021;;GO:0016020;;GO:0016413	63.1033	18.1167	1.97822	1.37e-19	1.87e-17
GLYMA_18G206000	cytoplasm;;membrane;;signaling receptor activity;;nucleus;;abscisic acid-activated signaling pathway;;regulation of protein serine/threonine phosphatase activity;;protein phosphatase inhibitor activity;;plasma membrane;;abscisic acid binding	GO:0005737;;GO:0016020;;GO:0038023;;GO:0005634;;GO:0009738;;GO:0080163;;GO:0004864;;GO:0005886;;GO:0010427	10.79	3.27333	1.96906	1.19e-13	7.43e-12
GLYMA_19G236000			3.58	1.01667	1.96825	0.0018848	0.0154562
GLYMA_09G114800	monooxygenase activity;;sterol metabolic process;;heme binding;;oxidoreductase activity, acting on paired donors, with incorporation or reduction of molecular oxygen;;jasmonic acid biosynthetic process;;iron ion binding	GO:0004497;;GO:0016125;;GO:0020037;;GO:0016705;;GO:0009695;;GO:0005506	24.6133	6.50333	1.96562	1.39e-06	2.72e-05
GLYMA_07G125600	nuclear speck;;response to cadmium ion;;response to oxidative stress	GO:0016607;;GO:0046686;;GO:0006979	69.64	19.9767	1.96117	2.39e-31	1.64e-28
GLYMA_07G151100	transcription factor activity, sequence-specific DNA binding;;sequence-specific DNA binding;;nucleus;;membrane	GO:0003700;;GO:0043565;;GO:0005634;;GO:0016020	31.8567	9.20333	1.95968	1.15e-15	9.57e-14
GLYMA_18G065200	nucleus;;DNA binding	GO:0005634;;GO:0003677	32.9367	9.53667	1.95889	4.42e-22	8.39e-20
GLYMA_12G148200	protein phosphorylation;;membrane;;phosphorylation;;integral component of membrane;;plasma membrane;;transferase activity;;nucleotide binding;;protein serine/threonine kinase activity;;transmembrane receptor protein tyrosine kinase activity;;plasmodesma;;kinase activity;;protein kinase activity;;protein autophosphorylation;;ATP binding	GO:0006468;;GO:0016020;;GO:0016310;;GO:0016021;;GO:0005886;;GO:0016740;;GO:0000166;;GO:0004674;;GO:0004714;;GO:0009506;;GO:0016301;;GO:0004672;;GO:0046777;;GO:0005524	32.6133	9.49	1.95666	2.31e-22	4.58e-20
GLYMA_08G201700			33.91	9.51333	1.95649	0.000215981	0.00244749
GLYMA_01G036900	hydrolase activity;;metalloendopeptidase activity;;integral component of membrane;;membrane;;collagen catabolic process;;extracellular matrix;;extracellular matrix organization;;zinc ion binding;;proteolysis;;peptidase activity;;metal ion binding;;metallopeptidase activity	GO:0016787;;GO:0004222;;GO:0016021;;GO:0016020;;GO:0030574;;GO:0031012;;GO:0030198;;GO:0008270;;GO:0006508;;GO:0008233;;GO:0046872;;GO:0008237	343.693	99.7633	1.95412	3.43e-39	7.28e-36
GLYMA_09G060200	transcription factor activity, sequence-specific DNA binding;;regulation of transcription, DNA-templated;;nucleus;;protein dimerization activity;;sequence-specific DNA binding	GO:0003700;;GO:0006355;;GO:0005634;;GO:0046983;;GO:0043565	200.253	50.37	1.95294	8.25e-22	1.5e-19
GLYMA_17G080700	nucleus;;metal ion binding;;DNA binding	GO:0005634;;GO:0046872;;GO:0003677	6.93	1.98	1.95282	1.93e-17	1.99e-15
GLYMA_08G058900	protein binding	GO:0005515	94.46	27.3233	1.95259	6.24e-18	6.82e-16
GLYMA_09G027600	protein phosphorylation;;phosphorylation;;integral component of membrane;;membrane;;polysaccharide binding;;protein serine/threonine kinase activity;;protein kinase activity;;cell surface receptor signaling pathway;;plasma membrane;;ATP binding;;old GO	GO:0006468;;GO:0016310;;GO:0016021;;GO:0016020;;GO:0030247;;GO:0004674;;GO:0004672;;GO:0007166;;GO:0005886;;GO:0005524;;GO:0106310	10.27	2.99667	1.95255	7.27e-10	2.5e-08
GLYMA_13G030300	cytoplasm;;fatty acid biosynthetic process;;fatty acid metabolic process;;lipid metabolic process;;dioxygenase activity;;lipid oxidation;;oxidoreductase activity, acting on single donors with incorporation of molecular oxygen, incorporation of two atoms of oxygen;;oxylipin biosynthetic process;;protein binding;;metal ion binding;;oxidoreductase activity	GO:0005737;;GO:0006633;;GO:0006631;;GO:0006629;;GO:0051213;;GO:0034440;;GO:0016702;;GO:0031408;;GO:0005515;;GO:0046872;;GO:0016491	10.3833	3.02	1.95033	2.58e-07	5.81e-06
GLYMA_19G193100	cytoplasm;;protein phosphorylation;;phosphorylation;;nucleus;;protein kinase activity;;protein serine/threonine kinase activity;;plasma membrane;;ATP binding	GO:0005737;;GO:0006468;;GO:0016310;;GO:0005634;;GO:0004672;;GO:0004674;;GO:0005886;;GO:0005524	15.0633	4.1	1.94861	9.32e-28	3.52e-25
GLYMA_02G122000	protein phosphorylation;;membrane;;phosphorylation;;integral component of membrane;;protein kinase activity;;transferase activity;;nucleotide binding;;protein serine/threonine kinase activity;;transmembrane receptor protein tyrosine kinase activity;;kinase activity;;plasma membrane;;phosphotransferase activity, carboxyl group as acceptor;;ATP binding	GO:0006468;;GO:0016020;;GO:0016310;;GO:0016021;;GO:0004672;;GO:0016740;;GO:0000166;;GO:0004674;;GO:0004714;;GO:0016301;;GO:0005886;;GO:0016774;;GO:0005524	4.07	1.37333	1.94578	8.19e-14	5.25e-12
GLYMA_10G191700	old GO;;heme binding;;peroxidase activity;;cellular oxidant detoxification;;extracellular region;;hydrogen peroxide catabolic process;;response to oxidative stress;;metal ion binding;;plant-type cell wall;;plasmodesma;;oxidoreductase activity	GO:0140825;;GO:0020037;;GO:0004601;;GO:0098869;;GO:0005576;;GO:0042744;;GO:0006979;;GO:0046872;;GO:0009505;;GO:0009506;;GO:0016491	12.1967	3.58667	1.94518	3.31e-05	0.000467698
GLYMA_12G012000	hydrolase activity;;metal ion binding;;acid phosphatase activity	GO:0016787;;GO:0046872;;GO:0003993	2.05	0.673333	1.94333	2.22e-05	0.000329204
GLYMA_08G011300	transcription factor activity, sequence-specific DNA binding;;regulation of transcription, DNA-templated;;nucleus;;sequence-specific DNA binding;;DNA binding	GO:0003700;;GO:0006355;;GO:0005634;;GO:0043565;;GO:0003677	16.1633	4.68667	1.9425	8.9e-05	0.00112223
GLYMA_04G154200	calmodulin binding;;protein binding	GO:0005516;;GO:0005515	1.18	0.35	1.94213	0.00677391	0.0438319
GLYMA_20G114800			88.9333	26.0033	1.94165	7.39e-26	2.2e-23
ENSRNA050030318			1.79333	0.523333	1.93835	0.00297798	0.0226428
GLYMA_02G031000	organic substance transport;;integral component of membrane;;membrane;;transmembrane transporter activity;;plasma membrane;;transmembrane transport;;plasmodesma	GO:0071702;;GO:0016021;;GO:0016020;;GO:0022857;;GO:0005886;;GO:0055085;;GO:0009506	1.85667	0.513333	1.93746	0.00057743	0.00572357
GLYMA_14G080800	hydrolase activity;;integral component of membrane;;membrane	GO:0016787;;GO:0016021;;GO:0016020	25.77	7.82333	1.93586	1.44e-28	6.12e-26
GLYMA_16G040400	integral component of membrane;;membrane	GO:0016021;;GO:0016020	250.807	72.6867	1.93554	5.72e-12	2.67e-10
GLYMA_20G143000			6.33333	1.87	1.93536	8.9e-08	2.17e-06
GLYMA_07G193900	transcription factor activity, sequence-specific DNA binding;;regulation of transcription, DNA-templated;;nucleus;;metal ion binding;;DNA binding	GO:0003700;;GO:0006355;;GO:0005634;;GO:0046872;;GO:0003677	47.0067	13.8733	1.93507	1.59e-26	5.06e-24
GLYMA_08G083300	protein phosphorylation;;membrane;;phosphorylation;;integral component of membrane;;protein kinase activity;;protein serine/threonine kinase activity;;ATP binding;;protein binding;;plasma membrane;;protein autophosphorylation;;plasmodesma	GO:0006468;;GO:0016020;;GO:0016310;;GO:0016021;;GO:0004672;;GO:0004674;;GO:0005524;;GO:0005515;;GO:0005886;;GO:0046777;;GO:0009506	4.04	1.2	1.92776	1.84e-13	1.1e-11
GLYMA_06G222400	L-alpha-amino acid transmembrane transport;;membrane;;integral component of membrane;;symporter activity;;auxin-activated signaling pathway;;amino acid transmembrane transport;;amino acid transport;;L-amino acid transmembrane transporter activity;;amino acid transmembrane transporter activity	GO:1902475;;GO:0016020;;GO:0016021;;GO:0015293;;GO:0009734;;GO:0003333;;GO:0006865;;GO:0015179;;GO:0015171	14.35	4.77	1.92714	4.97e-31	3.21e-28
GLYMA_12G137700	transcription factor activity, sequence-specific DNA binding;;regulation of transcription, DNA-templated;;nucleus;;sequence-specific DNA binding	GO:0003700;;GO:0006355;;GO:0005634;;GO:0043565	111.217	29.6467	1.927	1.15e-30	6.82e-28
GLYMA_01G230500	membrane;;RNA modification;;RNA binding;;protein binding;;zinc ion binding	GO:0016020;;GO:0009451;;GO:0003723;;GO:0005515;;GO:0008270	0.846667	0.25	1.92649	0.0007234	0.00693606
GLYMA_08G116900	hydrolase activity;;extracellular space;;proteolysis involved in cellular protein catabolic process;;lysosome;;cysteine-type endopeptidase activity;;proteolysis;;peptidase activity;;cysteine-type peptidase activity	GO:0016787;;GO:0005615;;GO:0051603;;GO:0005764;;GO:0004197;;GO:0006508;;GO:0008233;;GO:0008234	7.78667	2.35667	1.92558	6.48e-09	1.94e-07
GLYMA_02G042600	shoot system development;;root development	GO:0048367;;GO:0048364	1.54667	0.453333	1.92305	0.00609743	0.0402471
GLYMA_15G133400	protein phosphorylation;;phosphorylation;;membrane;;polysaccharide binding;;protein serine/threonine kinase activity;;protein kinase activity;;cell surface receptor signaling pathway;;plasma membrane;;ATP binding;;old GO	GO:0006468;;GO:0016310;;GO:0016020;;GO:0030247;;GO:0004674;;GO:0004672;;GO:0007166;;GO:0005886;;GO:0005524;;GO:0106310	22.89	6.83	1.9198	4.3e-17	4.23e-15
GLYMA_01G087500	transcription factor activity, sequence-specific DNA binding;;regulation of transcription, DNA-templated;;nucleus;;transcription, DNA-templated;;DNA binding	GO:0003700;;GO:0006355;;GO:0005634;;GO:0006351;;GO:0003677	176.367	52.3567	1.9169	7.87e-23	1.65e-20
GLYMA_02G305300	hydrolase activity;;intracellular membrane-bounded organelle;;membrane;;nucleotide binding;;integral component of plasma membrane;;calcium-transporting ATPase activity	GO:0016787;;GO:0043231;;GO:0016020;;GO:0000166;;GO:0005887;;GO:0005388	13.03	3.94333	1.91581	7.38e-18	8.02e-16
GLYMA_14G087900	cytoplasm;;centrosome;;microtubule binding;;nuclear microtubule;;centrosome cycle;;spindle assembly	GO:0005737;;GO:0005813;;GO:0008017;;GO:0005880;;GO:0007098;;GO:0051225	28.1567	10.9	1.91553	1.63e-16	1.51e-14
GLYMA_07G133800	negative regulation of cell cycle;;phosphorylation;;nucleus;;kinase activity;;protein kinase inhibitor activity;;regulation of DNA endoreduplication;;negative regulation of mitotic nuclear division	GO:0045786;;GO:0016310;;GO:0005634;;GO:0016301;;GO:0004860;;GO:0032875;;GO:0045839	50.47	14.8633	1.91498	4.22e-16	3.7e-14
GLYMA_07G189300	sequence-specific DNA binding;;nucleus;;cell differentiation;;transcription regulatory region DNA binding	GO:0043565;;GO:0005634;;GO:0030154;;GO:0044212	7.23667	2.2	1.91446	5.31e-05	0.000713112
GLYMA_07G178100	membrane;;electron transport chain;;electron carrier activity	GO:0016020;;GO:0022900;;GO:0009055	67.3967	20.1133	1.91381	1.72e-05	0.000261989
GLYMA_03G068000	DNA-directed DNA polymerase activity	GO:0003887	13.54	3.61	1.91244	0.00563638	0.0378658
GLYMA_04G097700	antiporter activity;;integral component of membrane;;membrane;;drug transmembrane transporter activity;;transmembrane transporter activity;;xenobiotic transporter activity;;drug transmembrane export;;transmembrane transport	GO:0015297;;GO:0016021;;GO:0016020;;GO:0015238;;GO:0022857;;GO:0042910;;GO:1990961;;GO:0055085	13.9333	4.51333	1.91026	7.33e-10	2.52e-08
GLYMA_20G248100	nucleus;;membrane;;transcriptional activator activity, RNA polymerase II transcription regulatory region sequence-specific binding;;regulation of transcription from RNA polymerase II promoter;;protein dimerization activity;;RNA polymerase II core promoter proximal region sequence-specific DNA binding;;RNA polymerase II transcription factor activity, sequence-specific DNA binding	GO:0005634;;GO:0016020;;GO:0001228;;GO:0006357;;GO:0046983;;GO:0000978;;GO:0000981	67.1267	20.32	1.91026	3.64e-22	7.05e-20
GLYMA_19G231800	catalytic activity;;hydrolase activity	GO:0003824;;GO:0016787	76.4533	29.1067	1.9102	6.22e-13	3.4e-11
GLYMA_13G348500	nucleus;;calmodulin binding	GO:0005634;;GO:0005516	0.786667	0.233333	1.90895	0.00162381	0.0136596
GLYMA_14G086600	cytoplasm;;protein binding;;gibberellic acid mediated signaling pathway;;SCF-dependent proteasomal ubiquitin-dependent protein catabolic process;;SCF ubiquitin ligase complex;;regulation of gibberellic acid mediated signaling pathway;;ubiquitin-protein transferase activity	GO:0005737;;GO:0005515;;GO:0009740;;GO:0031146;;GO:0019005;;GO:0009937;;GO:0004842	6.75333	2	1.90887	3.99e-08	1.03e-06
GLYMA_10G260900	alpha-L-fucosidase activity;;membrane;;carbohydrate metabolic process;;cell wall polysaccharide metabolic process	GO:0004560;;GO:0016020;;GO:0005975;;GO:0010383	4.68	1.41	1.9088	3.77e-07	8.23e-06
GLYMA_19G069400	protein phosphorylation;;phosphorylation;;integral component of membrane;;membrane;;polysaccharide binding;;nucleotide binding;;protein kinase activity;;ATP binding	GO:0006468;;GO:0016310;;GO:0016021;;GO:0016020;;GO:0030247;;GO:0000166;;GO:0004672;;GO:0005524	58.1	17.45	1.90796	7.95e-26	2.35e-23
GLYMA_20G198000	hydrolase activity;;carbohydrate metabolic process;;lipid metabolic process;;integral component of membrane;;membrane;;glycoside catabolic process;;hydrolase activity, acting on glycosyl bonds;;beta-glucosidase activity;;glucosylceramide catabolic process;;metabolic process;;hydrolase activity, hydrolyzing O-glycosyl compounds;;glucosylceramidase activity	GO:0016787;;GO:0005975;;GO:0006629;;GO:0016021;;GO:0016020;;GO:0016139;;GO:0016798;;GO:0008422;;GO:0006680;;GO:0008152;;GO:0004553;;GO:0004348	121.283	36.5767	1.90631	1.02e-26	3.34e-24
GLYMA_09G231400	catalytic activity;;hydrolase activity;;trehalose biosynthetic process;;trehalose-phosphatase activity	GO:0003824;;GO:0016787;;GO:0005992;;GO:0004805	21.1067	6.20333	1.90548	8.74e-22	1.58e-19
GLYMA_20G155200	transcription factor activity, sequence-specific DNA binding;;regulation of transcription, DNA-templated;;nucleus;;transcription, DNA-templated;;DNA binding	GO:0003700;;GO:0006355;;GO:0005634;;GO:0006351;;GO:0003677	111.707	33.4167	1.9048	4.08e-25	1.1e-22
GLYMA_15G099500	glucose transmembrane transporter activity;;sugar:proton symporter activity;;transmembrane transport;;sugar transmembrane transporter activity;;hexose transport;;membrane;;carbohydrate transport;;transmembrane transporter activity;;integral component of plasma membrane;;carbohydrate transmembrane transport	GO:0005355;;GO:0005351;;GO:0055085;;GO:0051119;;GO:0008645;;GO:0016020;;GO:0008643;;GO:0022857;;GO:0005887;;GO:0034219	9.43667	2.84667	1.90356	3.14e-08	8.32e-07
GLYMA_01G124700	cytoplasm;;membrane;;signaling receptor activity;;nucleus;;abscisic acid-activated signaling pathway;;regulation of protein serine/threonine phosphatase activity;;protein phosphatase inhibitor activity;;plasma membrane;;abscisic acid binding	GO:0005737;;GO:0016020;;GO:0038023;;GO:0005634;;GO:0009738;;GO:0080163;;GO:0004864;;GO:0005886;;GO:0010427	25.2133	7.57667	1.90112	7.44e-20	1.05e-17
GLYMA_20G012500	integral component of membrane;;membrane;;oxidoreductase activity	GO:0016021;;GO:0016020;;GO:0016491	21.4267	6.69667	1.89475	4.64e-09	1.42e-07
GLYMA_07G006700	cytoplasm;;fatty acid biosynthetic process;;fatty acid metabolic process;;lipid metabolic process;;dioxygenase activity;;lipid oxidation;;oxidoreductase activity, acting on single donors with incorporation of molecular oxygen, incorporation of two atoms of oxygen;;oxylipin biosynthetic process;;protein binding;;metal ion binding;;oxidoreductase activity	GO:0005737;;GO:0006633;;GO:0006631;;GO:0006629;;GO:0051213;;GO:0034440;;GO:0016702;;GO:0031408;;GO:0005515;;GO:0046872;;GO:0016491	31.1033	9.48667	1.89244	5.56e-14	3.63e-12
GLYMA_17G226400	DNA integration;;zinc ion binding;;nucleic acid binding	GO:0015074;;GO:0008270;;GO:0003676	32.8333	9.66667	1.88906	8.94e-11	3.56e-09
GLYMA_04G050700	integral component of membrane;;membrane	GO:0016021;;GO:0016020	15.99	4.84	1.88735	6.59e-05	0.000864575
GLYMA_20G147900	monooxygenase activity;;membrane;;heme binding;;oxidoreductase activity, acting on paired donors, with incorporation or reduction of molecular oxygen, NAD(P)H as one donor, and incorporation of one atom of oxygen;;oxidoreductase activity, acting on paired donors, with incorporation or reduction of molecular oxygen;;iron ion binding;;metal ion binding	GO:0004497;;GO:0016020;;GO:0020037;;GO:0016709;;GO:0016705;;GO:0005506;;GO:0046872	6.19333	1.88667	1.88502	0.00325933	0.0244361
GLYMA_02G111100	integral component of membrane;;membrane	GO:0016021;;GO:0016020	32.11	9.87667	1.88161	0.00683032	0.0440991
GLYMA_20G140600	protein phosphorylation;;membrane;;phosphorylation;;integral component of membrane;;protein kinase activity;;nucleotide binding;;protein serine/threonine kinase activity;;transferase activity;;defense response to bacterium;;kinase activity;;plasma membrane;;ATP binding	GO:0006468;;GO:0016020;;GO:0016310;;GO:0016021;;GO:0004672;;GO:0000166;;GO:0004674;;GO:0016740;;GO:0042742;;GO:0016301;;GO:0005886;;GO:0005524	51.8867	15.43	1.88025	5.07e-25	1.35e-22
GLYMA_11G212100	nucleus;;protein binding	GO:0005634;;GO:0005515	123.243	35.3	1.87984	2.01e-17	2.06e-15
GLYMA_02G092500	integral component of membrane;;membrane;;plasma membrane	GO:0016021;;GO:0016020;;GO:0005886	23.3433	7.05333	1.87834	2.14e-05	0.00031819
GLYMA_11G163400	S-adenosylmethionine-dependent methyltransferase activity;;integral component of membrane;;membrane	GO:0008757;;GO:0016021;;GO:0016020	0.696667	0.213333	1.87826	0.00594712	0.0394942
GLYMA_04G043100			42.6333	12.7933	1.87705	7.92e-13	4.24e-11
GLYMA_09G054600	integral component of membrane;;membrane	GO:0016021;;GO:0016020	9.9	3.21	1.87502	7.18e-15	5.41e-13
GLYMA_09G196700	integral component of membrane;;membrane	GO:0016021;;GO:0016020	20.3967	6.23	1.87153	3.37e-14	2.29e-12
GLYMA_18G300300	protein ubiquitination;;ubiquitin-protein transferase activity;;zinc ion binding	GO:0016567;;GO:0004842;;GO:0008270	2.74667	0.85	1.87129	1.28e-05	0.000201964
GLYMA_10G181400	cytoplasm;;membrane;;cell wall pectin metabolic process;;S-adenosylmethionine-dependent methyltransferase activity;;integral component of membrane;;trans-Golgi network;;vacuolar membrane;;transferase activity;;methyltransferase activity;;methylation;;endosome	GO:0005737;;GO:0016020;;GO:0052546;;GO:0008757;;GO:0016021;;GO:0005802;;GO:0005774;;GO:0016740;;GO:0008168;;GO:0032259;;GO:0005768	220.49	67.71	1.8697	6.01e-21	1e-18
GLYMA_12G220400	protein phosphorylation;;membrane;;phosphorylation;;integral component of membrane;;protein kinase activity;;transmembrane receptor protein tyrosine kinase activity;;nucleotide binding;;protein serine/threonine kinase activity;;transferase activity;;kinase activity;;plasma membrane;;ATP binding	GO:0006468;;GO:0016020;;GO:0016310;;GO:0016021;;GO:0004672;;GO:0004714;;GO:0000166;;GO:0004674;;GO:0016740;;GO:0016301;;GO:0005886;;GO:0005524	9.89	3	1.86845	1.83e-13	1.1e-11
GLYMA_10G178400	enzyme regulator activity;;nucleus;;spindle pole body organization;;calcium ion binding;;calcium-mediated signaling	GO:0030234;;GO:0005634;;GO:0051300;;GO:0005509;;GO:0019722	161.95	45.58	1.86643	1.13e-23	2.59e-21
GLYMA_17G111800	integral component of membrane;;membrane	GO:0016021;;GO:0016020	2.44	0.746667	1.86379	8.2e-07	1.68e-05
GLYMA_11G107100	transcription regulatory region DNA binding;;sequence-specific DNA binding;;nucleus;;cell differentiation;;regulation of transcription, DNA-templated;;core promoter proximal region sequence-specific DNA binding	GO:0044212;;GO:0043565;;GO:0005634;;GO:0030154;;GO:0006355;;GO:0000987	30.2667	9.31	1.86152	1.75e-10	6.65e-09
GLYMA_13G295400	nucleus;;metal ion binding;;DNA binding	GO:0005634;;GO:0046872;;GO:0003677	4.42	1.29	1.85722	3.56e-08	9.33e-07
GLYMA_06G276900	protein phosphorylation;;phosphorylation;;kinase activity;;nucleotide binding;;protein serine/threonine kinase activity;;transferase activity;;protein kinase activity;;ATP binding	GO:0006468;;GO:0016310;;GO:0016301;;GO:0000166;;GO:0004674;;GO:0016740;;GO:0004672;;GO:0005524	25.6467	8.01333	1.85718	6.54e-24	1.53e-21
GLYMA_04G006900	response to auxin;;auxin-activated signaling pathway	GO:0009733;;GO:0009734	6.23333	1.91333	1.85589	8.9e-07	1.81e-05
GLYMA_06G061900	transcription factor activity, sequence-specific DNA binding;;regulation of transcription, DNA-templated;;nucleus;;sequence-specific DNA binding;;DNA binding	GO:0003700;;GO:0006355;;GO:0005634;;GO:0043565;;GO:0003677	137.77	42.7867	1.85547	1.12e-16	1.06e-14
GLYMA_11G149200	calmodulin binding;;protein binding	GO:0005516;;GO:0005515	4.71	1.46667	1.85472	6.35e-07	1.33e-05
GLYMA_14G080100	cytoplasm;;activation of protein kinase activity;;protein phosphorylation;;phosphorylation;;MAPK cascade;;stress-activated protein kinase signaling cascade;;nucleotide binding;;protein serine/threonine kinase activity;;signal transduction by protein phosphorylation;;protein kinase activity;;MAP kinase kinase kinase activity;;ATP binding	GO:0005737;;GO:0032147;;GO:0006468;;GO:0016310;;GO:0000165;;GO:0031098;;GO:0000166;;GO:0004674;;GO:0023014;;GO:0004672;;GO:0004709;;GO:0005524	10.5133	3.46667	1.85408	1.78e-13	1.07e-11
GLYMA_13G293700	response to cytokinin;;response to photooxidative stress;;cell;;defense response to fungus;;cell redox homeostasis;;protein disulfide oxidoreductase activity;;electron carrier activity	GO:0009735;;GO:0080183;;GO:0005623;;GO:0050832;;GO:0045454;;GO:0015035;;GO:0009055	58.34	18.07	1.85404	1.94e-17	1.99e-15
GLYMA_01G211900	protein phosphorylation;;phosphorylation;;integral component of membrane;;membrane;;protein binding;;protein kinase activity;;ATP binding	GO:0006468;;GO:0016310;;GO:0016021;;GO:0016020;;GO:0005515;;GO:0004672;;GO:0005524	45.1267	13.6233	1.8521	2.79e-17	2.84e-15
GLYMA_12G023300	oxidoreductase activity, oxidizing metal ions;;membrane;;copper ion binding;;plant-type cell wall;;plasmodesma;;oxidoreductase activity	GO:0016722;;GO:0016020;;GO:0005507;;GO:0009505;;GO:0009506;;GO:0016491	132.763	40.5567	1.85096	1.56e-10	5.97e-09
GLYMA_13G200000	cytoplasm;;response to stress;;metal ion binding;;calcium-dependent phospholipid binding;;calcium ion binding	GO:0005737;;GO:0006950;;GO:0046872;;GO:0005544;;GO:0005509	17.31	5.31	1.85013	5.09e-08	1.29e-06
GLYMA_18G141500	protein phosphorylation;;membrane;;phosphorylation;;integral component of membrane;;protein kinase activity;;nucleotide binding;;protein serine/threonine kinase activity;;transferase activity;;kinase activity;;plasma membrane;;ATP binding	GO:0006468;;GO:0016020;;GO:0016310;;GO:0016021;;GO:0004672;;GO:0000166;;GO:0004674;;GO:0016740;;GO:0016301;;GO:0005886;;GO:0005524	54.05	16.86	1.84965	1.56e-21	2.8e-19
GLYMA_19G044900	jasmonic acid biosynthetic process;;allene-oxide cyclase activity;;plastid;;isomerase activity;;chloroplast	GO:0009695;;GO:0046423;;GO:0009536;;GO:0016853;;GO:0009507	485.023	144.773	1.84644	1.74e-18	2.01e-16
GLYMA_06G111300	transcription factor activity, sequence-specific DNA binding;;regulation of transcription, DNA-templated;;nucleus;;transcription, DNA-templated;;DNA binding	GO:0003700;;GO:0006355;;GO:0005634;;GO:0006351;;GO:0003677	24.8367	7.73	1.84586	7.53e-10	2.58e-08
GLYMA_01G239400	hydrolase activity;;old GO;;2-hydroxyisoflavanone dehydratase activity	GO:0016787;;GO:0106435;;GO:0033987	3.4	1.07667	1.84425	0.00315814	0.0237808
GLYMA_13G301700			140.59	44.3267	1.84394	1.34e-06	2.62e-05
GLYMA_20G102000			6.72333	2.10667	1.84276	1.29e-12	6.67e-11
GLYMA_13G223400	cytoplasm;;protein phosphorylation;;pre-autophagosomal structure;;phosphorylation;;cytosol;;membrane;;autophagosome;;autophagosome assembly;;protein serine/threonine kinase activity;;protein binding;;protein kinase activity;;regulation of autophagy;;ATP binding	GO:0005737;;GO:0006468;;GO:0000407;;GO:0016310;;GO:0005829;;GO:0016020;;GO:0005776;;GO:0000045;;GO:0004674;;GO:0005515;;GO:0004672;;GO:0010506;;GO:0005524	25.32	9.37333	1.84071	1.64e-38	3.13e-35
GLYMA_05G137800	metal ion binding;;oxidoreductase activity	GO:0046872;;GO:0016491	3.96333	1.24333	1.83886	0.00215595	0.0172567
GLYMA_05G050200	catalytic activity	GO:0003824	0.703333	0.216667	1.83757	0.00769878	0.0486284
GLYMA_14G116400	membrane	GO:0016020	130.457	39.98	1.83419	3.2e-14	2.19e-12
GLYMA_08G114400	cytoplasm;;plastid;;chlorophyllide a oxygenase [overall] activity;;integral component of membrane;;membrane;;metal ion binding;;2 iron, 2 sulfur cluster binding;;oxidoreductase activity;;iron-sulfur cluster binding;;chloroplast	GO:0005737;;GO:0009536;;GO:0010277;;GO:0016021;;GO:0016020;;GO:0046872;;GO:0051537;;GO:0016491;;GO:0051536;;GO:0009507	8.13667	2.58333	1.83359	4.49e-12	2.13e-10
GLYMA_04G036600	electron transport chain;;electron carrier activity	GO:0022900;;GO:0009055	32.72	10.19	1.83341	2.79e-06	5.08e-05
GLYMA_10G204400	transcription factor activity, sequence-specific DNA binding;;regulation of transcription, DNA-templated;;nucleus;;transcription, DNA-templated;;DNA binding	GO:0003700;;GO:0006355;;GO:0005634;;GO:0006351;;GO:0003677	36.5033	11.56	1.83305	1.15e-26	3.72e-24
GLYMA_18G054600	protein phosphorylation;;phosphorylation;;response to stimulus;;kinase activity;;nucleotide binding;;protein serine/threonine kinase activity;;transferase activity;;signal transduction;;protein kinase activity;;ATP binding;;old GO	GO:0006468;;GO:0016310;;GO:0050896;;GO:0016301;;GO:0000166;;GO:0004674;;GO:0016740;;GO:0007165;;GO:0004672;;GO:0005524;;GO:0106310	13.0267	4.18667	1.83148	1.16e-09	3.88e-08
GLYMA_11G187600	cytoplasm;;protein phosphorylation;;kinase activity;;phosphorylation;;nucleus;;plasma membrane;;nucleotide binding;;protein serine/threonine kinase activity;;transferase activity;;protein kinase activity;;ATP binding	GO:0005737;;GO:0006468;;GO:0016301;;GO:0016310;;GO:0005634;;GO:0005886;;GO:0000166;;GO:0004674;;GO:0016740;;GO:0004672;;GO:0005524	1.21333	0.38	1.83049	0.00369453	0.0269938
GLYMA_12G218300			35.88	11.3767	1.83004	0.000153796	0.00181172
GLYMA_14G081500	hydrolase activity;;lipid metabolic process;;lipid catabolic process;;phospholipase activity;;lipase activity;;acylglycerol lipase activity	GO:0016787;;GO:0006629;;GO:0016042;;GO:0004620;;GO:0016298;;GO:0047372	61.03	18.7867	1.8276	4.51e-10	1.61e-08
GLYMA_09G225400	flavin adenine dinucleotide binding;;cytokinin dehydrogenase activity;;integral component of membrane;;membrane;;catalytic activity;;cytokinin metabolic process;;FAD binding;;oxidoreductase activity	GO:0050660;;GO:0019139;;GO:0016021;;GO:0016020;;GO:0003824;;GO:0009690;;GO:0071949;;GO:0016491	34.06	10.7667	1.8267	2.3e-18	2.63e-16
GLYMA_18G060900	protein phosphorylation;;phosphorylation;;kinase activity;;nucleotide binding;;protein serine/threonine kinase activity;;transferase activity;;signal transduction;;plasma membrane;;protein kinase activity;;potassium ion transmembrane transporter activity;;ATP binding	GO:0006468;;GO:0016310;;GO:0016301;;GO:0000166;;GO:0004674;;GO:0016740;;GO:0007165;;GO:0005886;;GO:0004672;;GO:0015079;;GO:0005524	47.3933	14.9567	1.82373	5.32e-19	6.64e-17
GLYMA_13G220500	cytoplasm;;intracellular membrane-bounded organelle;;chaperone binding;;protein stabilization;;protein binding;;adenyl-nucleotide exchange factor activity	GO:0005737;;GO:0043231;;GO:0051087;;GO:0050821;;GO:0005515;;GO:0000774	11.8833	4.46	1.82346	3.87e-08	1e-06
GLYMA_16G153600	integral component of membrane;;membrane	GO:0016021;;GO:0016020	109.03	33.8967	1.82286	6.19e-07	1.29e-05
GLYMA_20G145800	cytoplasm;;protein phosphorylation;;phosphorylation;;kinase activity;;nucleotide binding;;protein serine/threonine kinase activity;;transferase activity;;protein kinase activity;;intracellular signal transduction;;ATP binding	GO:0005737;;GO:0006468;;GO:0016310;;GO:0016301;;GO:0000166;;GO:0004674;;GO:0016740;;GO:0004672;;GO:0035556;;GO:0005524	24.9567	7.85333	1.8223	1.5e-14	1.07e-12
GLYMA_14G081200	hydrolase activity;;lipid metabolic process;;lipid catabolic process;;phospholipase activity;;lipase activity;;acylglycerol lipase activity	GO:0016787;;GO:0006629;;GO:0016042;;GO:0004620;;GO:0016298;;GO:0047372	18.0533	5.75333	1.82226	5.43e-10	1.91e-08
GLYMA_19G137400	Golgi apparatus;;integral component of membrane;;membrane;;transferase activity;;transferase activity, transferring glycosyl groups;;transferase activity, transferring pentosyl groups	GO:0005794;;GO:0016021;;GO:0016020;;GO:0016740;;GO:0016757;;GO:0016763	25.2067	7.95333	1.82217	3.17e-24	7.81e-22
GLYMA_03G149700	U4 snRNA 3'-end processing;;exosome (RNase complex;;polyadenylation-dependent snoRNA 3'-end processing;;nuclear polyadenylation-dependent rRNA catabolic process;;CUT catabolic process;;nuclear polyadenylation-dependent tRNA catabolic process;;nuclear exosome (RNase complex;;cytoplasmic exosome (RNase complex;;nuclear retention of pre-mRNA with aberrant 3'-ends at the site of transcription;;nuclea…	GO:0034475;;GO:0000178;;GO:0071051;;GO:0071035;;GO:0071034;;GO:0071038;;GO:0000176;;GO:0000177;;GO:0071049;;GO:0034427;;GO:0003723;;GO:0000467;;GO:0043928	2.56333	0.816667	1.8216	0.000101178	0.00125386
GLYMA_07G220000	hydrolase activity;;carbohydrate metabolic process;;membrane;;hydrolase activity, acting on glycosyl bonds;;anchored component of plasma membrane;;metabolic process;;hydrolase activity, hydrolyzing O-glycosyl compounds;;glucan endo-1,3-beta-D-glucosidase activity	GO:0016787;;GO:0005975;;GO:0016020;;GO:0016798;;GO:0046658;;GO:0008152;;GO:0004553;;GO:0042973	14.69	4.66	1.81982	0.000220002	0.00248714
GLYMA_18G027600	DNA replication;;nucleus;;GINS complex;;mitotic DNA replication initiation	GO:0006260;;GO:0005634;;GO:0000811;;GO:1902975	17.22	6.83333	1.81796	1.78e-13	1.07e-11
GLYMA_18G141700	protein phosphorylation;;membrane;;phosphorylation;;integral component of membrane;;protein kinase activity;;nucleotide binding;;protein serine/threonine kinase activity;;transferase activity;;kinase activity;;plasma membrane;;protein autophosphorylation;;ATP binding	GO:0006468;;GO:0016020;;GO:0016310;;GO:0016021;;GO:0004672;;GO:0000166;;GO:0004674;;GO:0016740;;GO:0016301;;GO:0005886;;GO:0046777;;GO:0005524	12.2033	3.97667	1.81753	4.57e-30	2.52e-27
GLYMA_03G069300	protein phosphorylation;;membrane;;transmembrane receptor protein tyrosine kinase activity;;phosphorylation;;integral component of membrane;;plasma membrane;;defense response to bacterium;;carbohydrate binding;;nucleotide binding;;transmembrane receptor protein serine/threonine kinase activity;;protein serine/threonine kinase activity;;transferase activity;;defense response to other organism;;def…	GO:0006468;;GO:0016020;;GO:0004714;;GO:0016310;;GO:0016021;;GO:0005886;;GO:0042742;;GO:0030246;;GO:0000166;;GO:0004675;;GO:0004674;;GO:0016740;;GO:0098542;;GO:0002229;;GO:0016301;;GO:0004672;;GO:0005524;;GO:0007178	33.87	10.82	1.81705	1.45e-18	1.71e-16
GLYMA_17G230600	protein dephosphorylation;;protein serine/threonine phosphatase activity	GO:0006470;;GO:0004722	2.22333	0.72	1.817	0.00382988	0.0278458
GLYMA_19G112700	integral component of membrane;;membrane	GO:0016021;;GO:0016020	48.7533	15.38	1.81616	2.22e-13	1.31e-11
GLYMA_06G039000	protein dephosphorylation;;protein serine/threonine phosphatase activity	GO:0006470;;GO:0004722	70.64	22.3967	1.81522	9.47e-13	5.01e-11
GLYMA_15G087300	membrane;;integral component of membrane;;channel activity;;transmembrane transport	GO:0016020;;GO:0016021;;GO:0015267;;GO:0055085	13.5	4.37667	1.81127	1.45e-06	2.81e-05
GLYMA_15G091600	beta-maltose 4-alpha-glucanotransferase activity;;ion transport;;membrane;;calcium activated cation channel activity;;ion transmembrane transport;;4-alpha-glucanotransferase activity;;plasma membrane;;cation transmembrane transport;;integral component of membrane	GO:0102500;;GO:0006811;;GO:0016020;;GO:0005227;;GO:0034220;;GO:0004134;;GO:0005886;;GO:0098655;;GO:0016021	609.55	189.363	1.81069	1.38e-19	1.87e-17
GLYMA_18G116300	polyamine catabolic process;;peroxisome;;organic substance metabolic process;;polyamine oxidase activity;;spermine:oxygen oxidoreductase (spermidine-forming) activity;;spermidine:oxygen oxidoreductase (3-aminopropanal-forming) activity;;N1-acetylspermine:oxygen oxidoreductase (3-acetamidopropanal-forming) activity;;N1-acetylspermidine:oxygen oxidoreductase (3-acetamidopropanal-forming) activity;;…	GO:0006598;;GO:0005777;;GO:0071704;;GO:0046592;;GO:0052901;;GO:0052902;;GO:0052903;;GO:0052904;;GO:0016491	187.87	59.9767	1.81014	4.67e-10	1.66e-08
GLYMA_17G113000	anchored component of plasma membrane;;electron transport chain;;integral component of membrane;;membrane;;electron carrier activity	GO:0046658;;GO:0022900;;GO:0016021;;GO:0016020;;GO:0009055	2.28667	0.73	1.8089	0.000493847	0.00500443
GLYMA_08G208300	dioxygenase activity;;gibberellin 3-beta-dioxygenase activity;;response to gibberellin;;gibberellin biosynthetic process;;seed germination;;response to light stimulus;;metal ion binding;;oxidoreductase activity	GO:0051213;;GO:0016707;;GO:0009739;;GO:0009686;;GO:0009845;;GO:0009416;;GO:0046872;;GO:0016491	5.4	1.74	1.80872	0.00553706	0.0374095
GLYMA_15G200100	endonuclease activity	GO:0004519	48.2733	15.98	1.80862	3.1e-14	2.12e-12
GLYMA_10G248400	cytoplasm;;protein phosphorylation;;phosphorylation;;kinase activity;;nucleotide binding;;protein serine/threonine kinase activity;;transferase activity;;protein kinase activity;;intracellular signal transduction;;ATP binding	GO:0005737;;GO:0006468;;GO:0016310;;GO:0016301;;GO:0000166;;GO:0004674;;GO:0016740;;GO:0004672;;GO:0035556;;GO:0005524	6.09333	1.91667	1.80849	9.99e-17	9.43e-15
GLYMA_11G218900	protein serine/threonine kinase activity;;protein phosphorylation;;phosphorylation;;ATP binding;;protein kinase activity	GO:0004674;;GO:0006468;;GO:0016310;;GO:0005524;;GO:0004672	62.3033	20.6167	1.80832	1.39e-29	6.72e-27
GLYMA_20G195400	defense response;;defense response to other organism;;membrane;;response to other organism;;ADP binding	GO:0006952;;GO:0098542;;GO:0016020;;GO:0051707;;GO:0043531	8.06333	2.59	1.80712	4.18e-07	9.05e-06
GLYMA_01G105300	integral component of membrane;;membrane	GO:0016021;;GO:0016020	6.96667	2.19333	1.80683	0.000544588	0.00544331
GLYMA_17G019000	integral component of membrane;;membrane;;protein binding	GO:0016021;;GO:0016020;;GO:0005515	3.72667	1.2	1.80667	1.16e-05	0.000185203
GLYMA_02G301800	membrane;;peptide transport;;integral component of plasma membrane;;protein transport;;transmembrane transport;;oligopeptide transmembrane transporter activity;;oligopeptide transmembrane transport	GO:0016020;;GO:0015833;;GO:0005887;;GO:0015031;;GO:0055085;;GO:0035673;;GO:0035672	9.11	3.03	1.80403	3.91e-10	1.4e-08
GLYMA_15G104700	proteolysis;;aspartic-type endopeptidase activity;;protein catabolic process	GO:0006508;;GO:0004190;;GO:0030163	101.017	32.4733	1.80179	1.85e-14	1.3e-12
GLYMA_02G221200	integral component of membrane;;membrane	GO:0016021;;GO:0016020	56.6867	18.25	1.80087	3.21e-16	2.87e-14
GLYMA_07G188000			8.10333	2.59333	1.80038	3.09e-05	0.000440688
GLYMA_16G081300			0.216667	0.07	1.80026	0.00376171	0.0274214
GLYMA_15G022800	transcription factor activity, sequence-specific DNA binding;;regulation of transcription, DNA-templated;;nucleus;;metal ion binding;;DNA binding	GO:0003700;;GO:0006355;;GO:0005634;;GO:0046872;;GO:0003677	20.5067	7.03667	1.79948	1.97e-12	9.83e-11
GLYMA_08G146200			28.33	9.16	1.79897	4.02e-17	3.99e-15
GLYMA_10G009400	old GO;;heme binding;;peroxidase activity;;cellular oxidant detoxification;;extracellular region;;hydrogen peroxide catabolic process;;response to oxidative stress;;metal ion binding;;plant-type cell wall;;plasmodesma;;oxidoreductase activity	GO:0140825;;GO:0020037;;GO:0004601;;GO:0098869;;GO:0005576;;GO:0042744;;GO:0006979;;GO:0046872;;GO:0009505;;GO:0009506;;GO:0016491	47.6767	15.46	1.797	3.53e-08	9.27e-07
GLYMA_09G107100	dioxygenase activity;;oxidoreductase activity, acting on paired donors, with incorporation or reduction of molecular oxygen, 2-oxoglutarate as one donor, and incorporation of one atom each of oxygen into both donors;;jasmonic acid hydrolase;;leucocyanidin oxygenase activity;;regulation of jasmonic acid mediated signaling pathway;;metal ion binding;;oxidoreductase activity	GO:0051213;;GO:0016706;;GO:0120091;;GO:0050589;;GO:2000022;;GO:0046872;;GO:0016491	77.8967	23.6233	1.79665	7.77e-15	5.82e-13
GLYMA_06G314200	cell wall modification;;hydrolase activity;;pectinesterase inhibitor activity;;cell wall;;pectinesterase activity;;aspartyl esterase activity;;enzyme inhibitor activity;;pectin catabolic process	GO:0042545;;GO:0016787;;GO:0046910;;GO:0005618;;GO:0030599;;GO:0045330;;GO:0004857;;GO:0045490	24.1433	7.85667	1.79576	3.2e-08	8.44e-07
GLYMA_07G099500	integral component of membrane;;membrane	GO:0016021;;GO:0016020	84.3567	27.4067	1.79566	1.64e-13	1e-11
GLYMA_08G135200	sequence-specific DNA binding;;regulation of transcription from RNA polymerase II promoter;;nucleus;;transcription cofactor activity;;regulation of transcription, DNA-templated;;transcriptional activator activity, RNA polymerase II core promoter proximal region sequence-specific binding;;positive regulation of transcription from RNA polymerase II promoter;;calmodulin binding;;protein binding;;DNA…	GO:0043565;;GO:0006357;;GO:0005634;;GO:0003712;;GO:0006355;;GO:0001077;;GO:0045944;;GO:0005516;;GO:0005515;;GO:0003677;;GO:0003690	87.2	27.8233	1.79545	6.5e-34	5.76e-31
GLYMA_18G225400	defense response	GO:0006952	13.8733	4.44667	1.79512	1.92e-08	5.25e-07
GLYMA_16G176600	integral component of membrane;;membrane;;protein binding	GO:0016021;;GO:0016020;;GO:0005515	6.48667	2.11667	1.79247	7.58e-21	1.25e-18
GLYMA_09G251500	membrane	GO:0016020	31.7533	11.1367	1.79104	1.85e-12	9.34e-11
GLYMA_13G312700	protein ubiquitination;;transferase activity;;ubiquitin protein ligase activity;;ubiquitin-protein transferase activity	GO:0016567;;GO:0016740;;GO:0061630;;GO:0004842	3.19	1.04667	1.79091	0.00051481	0.00518645
GLYMA_14G020000	hydrolase activity;;carbohydrate metabolic process;;hydrolase activity, acting on glycosyl bonds;;anchored component of plasma membrane;;transferase activity;;metabolic process;;hydrolase activity, hydrolyzing O-glycosyl compounds;;glucan endo-1,3-beta-D-glucosidase activity	GO:0016787;;GO:0005975;;GO:0016798;;GO:0046658;;GO:0016740;;GO:0008152;;GO:0004553;;GO:0042973	207.347	67.43	1.78905	1.58e-15	1.28e-13
GLYMA_01G196100	1-aminocyclopropane-1-carboxylate synthase activity;;transaminase activity;;cellular amino acid metabolic process;;1-aminocyclopropane-1-carboxylate biosynthetic process;;catalytic activity;;biosynthetic process;;pyridoxal phosphate binding	GO:0016847;;GO:0008483;;GO:0006520;;GO:0042218;;GO:0003824;;GO:0009058;;GO:0030170	1.95	0.636667	1.78781	0.00754224	0.047783
GLYMA_12G170500	potassium channel activity;;integral component of membrane;;protein binding;;potassium ion transmembrane transport;;potassium ion transport;;ion transport;;membrane;;transmembrane transport;;ion transmembrane transport;;ion channel complex;;voltage-gated potassium channel activity;;regulation of ion transmembrane transport;;ion channel activity	GO:0005267;;GO:0016021;;GO:0005515;;GO:0071805;;GO:0006813;;GO:0006811;;GO:0016020;;GO:0055085;;GO:0034220;;GO:0034702;;GO:0005249;;GO:0034765;;GO:0005216	7.36	2.62667	1.78568	2.8e-06	5.1e-05
GLYMA_08G091400	cytosol;;carbon-carbon lyase activity;;carboxy-lyase activity;;carboxylic acid metabolic process;;glutamate decarboxylase activity;;glutamate metabolic process;;pyridoxal phosphate binding;;glutamate catabolic process;;lyase activity	GO:0005829;;GO:0016830;;GO:0016831;;GO:0019752;;GO:0004351;;GO:0006536;;GO:0030170;;GO:0006538;;GO:0016829	12.4967	4.08333	1.78503	0.0010518	0.00948383
GLYMA_13G087500	cytoplasm;;actin filament organization;;carbohydrate metabolic process;;actin cytoskeleton;;hydrolase activity;;actin filament bundle assembly;;hydrolase activity, acting on glycosyl bonds;;actin filament binding;;mannan endo-1,4-beta-mannosidase activity;;organic substance metabolic process;;establishment or maintenance of cell polarity;;metabolic process;;hydrolase activity, hydrolyzing O-glyco…	GO:0005737;;GO:0007015;;GO:0005975;;GO:0015629;;GO:0016787;;GO:0051017;;GO:0016798;;GO:0051015;;GO:0016985;;GO:0071704;;GO:0007163;;GO:0008152;;GO:0004553;;GO:0016477;;GO:0005576	131.467	39.3867	1.7848	2.76e-27	9.48e-25
GLYMA_16G200600	phosphotransferase activity, alcohol group as acceptor;;fructokinase activity;;cytosol;;kinase activity;;carbohydrate phosphorylation;;transferase activity;;phosphorylation;;fructose metabolic process	GO:0016773;;GO:0008865;;GO:0005829;;GO:0016301;;GO:0046835;;GO:0016740;;GO:0016310;;GO:0006000	54.5867	18.0633	1.78385	3.65e-09	1.13e-07
GLYMA_14G176300	apoplast;;extracellular region;;extracellular space	GO:0048046;;GO:0005576;;GO:0005615	186.593	60.5733	1.78382	3.04e-10	1.11e-08
GLYMA_03G201700			11.3833	3.71333	1.78327	4.08e-14	2.73e-12
GLYMA_18G118300			9.07667	2.96667	1.77847	1.16e-07	2.77e-06
GLYMA_03G150100			7.20667	2.35333	1.7781	0.000331724	0.00352938
GLYMA_14G152500	cellulose synthase complex;;microtubule binding;;anisotropic cell growth;;regulation of cellulose biosynthetic process;;protein binding	GO:0010330;;GO:0008017;;GO:0051211;;GO:2001006;;GO:0005515	8.55333	2.84667	1.77533	6.86e-37	9.03e-34
GLYMA_17G064200	Golgi apparatus;;endoplasmic reticulum;;protein glycosylation;;integral component of membrane;;membrane;;Golgi membrane;;transferase activity;;galactosyltransferase activity;;transferase activity, transferring glycosyl groups;;transferase activity, transferring hexosyl groups	GO:0005794;;GO:0005783;;GO:0006486;;GO:0016021;;GO:0016020;;GO:0000139;;GO:0016740;;GO:0008378;;GO:0016757;;GO:0016758	24.6933	8.05333	1.77456	8.16e-07	1.67e-05
GLYMA_03G071700	transferase activity	GO:0016740	10.6833	3.52333	1.77325	1.91e-09	6.19e-08
GLYMA_12G022800	membrane;;sexual reproduction;;extracellular region;;anatomical structure morphogenesis;;plant-type cell wall;;plasmodesma	GO:0016020;;GO:0019953;;GO:0005576;;GO:0009653;;GO:0009505;;GO:0009506	214.073	66.66	1.76856	2.59e-12	1.27e-10
GLYMA_18G280900	response to salicylic acid;;photoperiodism, flowering;;response to wounding;;jasmonic acid biosynthetic process;;response to absence of light;;response to salt stress;;plastid;;response to abscisic acid;;auxin-activated signaling pathway;;positive regulation of defense response to insect;;response to blue light;;response to far red light;;induced systemic resistance, jasmonic acid mediated signal…	GO:0009751;;GO:0048573;;GO:0009611;;GO:0009695;;GO:0009646;;GO:0009651;;GO:0009536;;GO:0009737;;GO:0009734;;GO:1900367;;GO:0009637;;GO:0010218;;GO:0009864;;GO:0033274;;GO:0080186;;GO:0009908;;GO:0046423;;GO:0007623;;GO:0050832;;GO:0010038;;GO:0010114;;GO:0009507;;GO:0016853;;GO:0042542;;GO:0009625;;GO:0009723	255.2	80.63	1.76706	3.59e-10	1.3e-08
GLYMA_16G032200	catalytic activity;;biosynthetic process;;cellular amino acid metabolic process;;pyridoxal phosphate binding;;transaminase activity	GO:0003824;;GO:0009058;;GO:0006520;;GO:0030170;;GO:0008483	12.67	3.70667	1.76522	2.75e-11	1.18e-09
GLYMA_18G242700	protein dephosphorylation;;protein serine/threonine phosphatase activity	GO:0006470;;GO:0004722	38.81	12.8167	1.7643	1e-26	3.32e-24
GLYMA_02G284200	defense response;;S-adenosylmethionine-dependent methyltransferase activity;;signal transduction;;ADP binding	GO:0006952;;GO:0008757;;GO:0007165;;GO:0043531	1.34667	0.17	1.76289	4.02e-05	0.000554033
GLYMA_11G041600	phosphatidylinositol-3,4,5-trisphosphate 5-phosphatase activity;;phosphatase activity;;phosphatidylinositol dephosphorylation;;phosphatidylinositol-4,5-bisphosphate 5-phosphatase activity;;inositol-polyphosphate 5-phosphatase activity	GO:0034485;;GO:0016791;;GO:0046856;;GO:0004439;;GO:0004445	100.04	33.7	1.76067	4.23e-20	6.21e-18
GLYMA_14G167800			41.8567	13.5133	1.76055	0.00348804	0.0257614
GLYMA_01G133900	protein kinase binding;;regulation of cyclin-dependent protein serine/threonine kinase activity	GO:0019901;;GO:0000079	5.61667	1.84667	1.75985	1.67e-07	3.89e-06
GLYMA_06G087800	oxidoreductase activity;;metal ion binding;;malate dehydrogenase (decarboxylating) (NADP+) activity;;NAD binding;;malate dehydrogenase (decarboxylating) (NAD+) activity;;malic enzyme activity;;pyruvate metabolic process;;malate metabolic process;;chloroplast	GO:0016491;;GO:0046872;;GO:0004473;;GO:0051287;;GO:0004471;;GO:0004470;;GO:0006090;;GO:0006108;;GO:0009507	180.93	60.2033	1.75917	4.53e-48	2.16e-44
GLYMA_12G121000	transcription factor activity, sequence-specific DNA binding;;regulation of transcription, DNA-templated;;nucleus;;positive regulation of transcription, DNA-templated;;DNA binding	GO:0003700;;GO:0006355;;GO:0005634;;GO:0045893;;GO:0003677	2.54667	0.843333	1.75585	3.12e-06	5.63e-05
GLYMA_07G151300	chloroplast membrane;;lipid metabolic process;;integral component of membrane;;membrane;;omega-3 fatty acid desaturase activity;;unsaturated fatty acid biosynthetic process;;chloroplast;;oxidoreductase activity, acting on paired donors, with oxidation of a pair of donors resulting in the reduction of molecular oxygen to two molecules of water;;oxidoreductase activity	GO:0031969;;GO:0006629;;GO:0016021;;GO:0016020;;GO:0042389;;GO:0006636;;GO:0009507;;GO:0016717;;GO:0016491	846.03	281.52	1.75537	2.22e-33	1.84e-30
GLYMA_18G290300	calcium ion binding	GO:0005509	48.9633	16.23	1.75524	0.000107371	0.00132372
GLYMA_07G041400	regulation of jasmonic acid mediated signaling pathway;;nucleus;;membrane;;response to wounding;;defense response;;protein binding;;plasma membrane;;regulation of defense response	GO:2000022;;GO:0005634;;GO:0016020;;GO:0009611;;GO:0006952;;GO:0005515;;GO:0005886;;GO:0031347	93.1367	29.7867	1.75409	1.48e-22	3.02e-20
GLYMA_03G036700	cytoplasm;;protein ubiquitination;;nucleus;;ubiquitin-protein transferase activity;;protein binding	GO:0005737;;GO:0016567;;GO:0005634;;GO:0004842;;GO:0005515	51.62	17.3167	1.7536	5.91e-23	1.24e-20
GLYMA_18G083900	defense response;;defense response to other organism;;response to other organism;;ADP binding	GO:0006952;;GO:0098542;;GO:0051707;;GO:0043531	0.406667	0.14	1.75336	0.00219928	0.0175298
GLYMA_06G153300	protection from non-homologous end joining at telomere;;double-strand break repair via nonhomologous end joining;;nucleus;;exonuclease activity;;interstrand cross-link repair;;cellular response to DNA damage stimulus;;protein serine/threonine kinase activity;;nuclear chromosome, telomeric region;;5'-3' exodeoxyribonuclease activity;;damaged DNA binding;;DNA ligase (ATP) activity	GO:0031848;;GO:0006303;;GO:0005634;;GO:0004527;;GO:0036297;;GO:0006974;;GO:0004674;;GO:0000784;;GO:0035312;;GO:0003684;;GO:0003910	3.96333	1.32667	1.75302	2.52e-05	0.000368116
GLYMA_13G069900			19.2833	6.01333	1.75044	1.08e-09	3.62e-08
GLYMA_10G022300			187.17	61.6033	1.75028	1.06e-15	8.89e-14
GLYMA_03G032500	intracellular membrane-bounded organelle;;transferase activity;;coniferyl-alcohol glucosyltransferase activity;;transferase activity, transferring glycosyl groups;;transferase activity, transferring hexosyl groups;;UDP-glycosyltransferase activity	GO:0043231;;GO:0016740;;GO:0047209;;GO:0016757;;GO:0016758;;GO:0008194	10.0833	3.36333	1.74991	8.85e-05	0.00111718
GLYMA_07G267000	monooxygenase activity;;membrane;;heme binding;;oxidoreductase activity, acting on paired donors, with incorporation or reduction of molecular oxygen;;iron ion binding;;metal ion binding;;oxidoreductase activity	GO:0004497;;GO:0016020;;GO:0020037;;GO:0016705;;GO:0005506;;GO:0046872;;GO:0016491	3.20333	1.08667	1.74901	0.000140196	0.00166905
GLYMA_13G220900	beta-maltose 4-alpha-glucanotransferase activity;;ion transport;;membrane;;calcium activated cation channel activity;;ion transmembrane transport;;4-alpha-glucanotransferase activity;;plasma membrane;;cation transmembrane transport;;integral component of membrane	GO:0102500;;GO:0006811;;GO:0016020;;GO:0005227;;GO:0034220;;GO:0004134;;GO:0005886;;GO:0098655;;GO:0016021	186.403	56.18	1.74822	8.95e-29	3.88e-26
GLYMA_14G192400	proteolysis;;thiol-dependent ubiquitin-specific protease activity	GO:0006508;;GO:0004843	29.15	9.65	1.74724	2.02e-10	7.6e-09
GLYMA_13G260500	RNA binding;;protein binding;;RNA modification	GO:0003723;;GO:0005515;;GO:0009451	1.21667	0.413333	1.74698	9.08e-06	0.000148366
GLYMA_18G003200	glucan metabolic process;;hydrolase activity;;cell wall biogenesis;;carbohydrate metabolic process;;xyloglucan:xyloglucosyl transferase activity;;cell wall;;hydrolase activity, acting on glycosyl bonds;;apoplast;;cell wall organization;;transferase activity;;extracellular region;;metabolic process;;hydrolase activity, hydrolyzing O-glycosyl compounds;;xyloglucan metabolic process	GO:0044042;;GO:0016787;;GO:0042546;;GO:0005975;;GO:0016762;;GO:0005618;;GO:0016798;;GO:0048046;;GO:0071555;;GO:0016740;;GO:0005576;;GO:0008152;;GO:0004553;;GO:0010411	120.357	40.35	1.74647	4.04e-17	4e-15
GLYMA_18G281500	defense response;;proteolysis;;ADP binding;;cysteine-type peptidase activity;;protein binding	GO:0006952;;GO:0006508;;GO:0043531;;GO:0008234;;GO:0005515	48.4667	14.5767	1.74614	1.82e-19	2.42e-17
GLYMA_06G051500	membrane	GO:0016020	25.1367	8.48667	1.746	0.00011609	0.00141656
GLYMA_13G090300	cytoplasm;;quercetin 7-O-glucosyltransferase activity;;intracellular membrane-bounded organelle;;quercetin 3-O-glucosyltransferase activity;;transferase activity;;transferase activity, transferring glycosyl groups;;transferase activity, transferring hexosyl groups;;UDP-glycosyltransferase activity	GO:0005737;;GO:0080044;;GO:0043231;;GO:0080043;;GO:0016740;;GO:0016757;;GO:0016758;;GO:0008194	51.9667	17.4367	1.74539	1.29e-15	1.07e-13
GLYMA_18G292100	integral component of membrane;;membrane	GO:0016021;;GO:0016020	24.4433	8.02	1.74418	0.00445462	0.0314271
GLYMA_02G292100	membrane	GO:0016020	148.707	48.39	1.74111	1.88e-15	1.51e-13
GLYMA_19G215900	ligase activity;;integral component of membrane;;membrane;;protein ubiquitination;;zinc ion binding;;ubiquitin-protein transferase activity	GO:0016874;;GO:0016021;;GO:0016020;;GO:0016567;;GO:0008270;;GO:0004842	72.2667	24.27	1.74043	1.13e-36	1.35e-33
GLYMA_13G028900	thiol oxidase activity;;endoplasmic reticulum;;protein folding in endoplasmic reticulum;;membrane;;endoplasmic reticulum membrane;;oxidoreductase activity, acting on a sulfur group of donors, disulfide as acceptor;;protein disulfide isomerase activity;;protein disulfide oxidoreductase activity;;FAD binding;;oxidoreductase activity	GO:0016972;;GO:0005783;;GO:0034975;;GO:0016020;;GO:0005789;;GO:0016671;;GO:0003756;;GO:0015035;;GO:0071949;;GO:0016491	6.32667	1.34	1.7389	0.00016272	0.00190274
GLYMA_10G171300	proteolysis;;membrane;;aspartic-type endopeptidase activity;;protein catabolic process	GO:0006508;;GO:0016020;;GO:0004190;;GO:0030163	80.2	27.26	1.73445	1.6e-41	4.36e-38
GLYMA_15G013900	intra-Golgi vesicle-mediated transport;;retrograde vesicle-mediated transport, Golgi to ER;;ER to Golgi vesicle-mediated transport;;intracellular protein transport;;protein binding;;COPI vesicle coat	GO:0006891;;GO:0006890;;GO:0006888;;GO:0006886;;GO:0005515;;GO:0030126	196.213	66.0033	1.73436	1.3e-10	5.01e-09
GLYMA_17G260400	plant-type cell wall organization;;cell wall;;membrane;;cell wall organization;;extracellular region;;anatomical structure morphogenesis	GO:0009664;;GO:0005618;;GO:0016020;;GO:0071555;;GO:0005576;;GO:0009653	6.63667	2.42667	1.73424	2.42e-05	0.000354398
GLYMA_13G095300	glucan metabolic process;;hydrolase activity;;primary root development;;cell wall biogenesis;;carbohydrate metabolic process;;xyloglucan:xyloglucosyl transferase activity;;cell wall modification;;cell wall;;hydrolase activity, acting on glycosyl bonds;;apoplast;;cell wall organization;;transferase activity;;extracellular region;;metabolic process;;hydrolase activity, hydrolyzing O-glycosyl compou…	GO:0044042;;GO:0016787;;GO:0080022;;GO:0042546;;GO:0005975;;GO:0016762;;GO:0042545;;GO:0005618;;GO:0016798;;GO:0048046;;GO:0071555;;GO:0016740;;GO:0005576;;GO:0008152;;GO:0004553;;GO:0010411	462.18	152.7	1.73332	3.09e-17	3.13e-15
GLYMA_U045300			17.3067	2.15333	1.73293	0.00435624	0.0308701
GLYMA_12G205700	single-stranded RNA binding;;metal ion binding;;DNA binding	GO:0003727;;GO:0046872;;GO:0003677	8.26	2.80667	1.73281	1.3e-10	5.01e-09
GLYMA_15G026900	integral component of membrane;;membrane	GO:0016021;;GO:0016020	27.2067	9.16333	1.73273	3.87e-10	1.39e-08
GLYMA_10G157500	protein phosphorylation;;kinase activity;;phosphorylation;;protein kinase activity;;nucleotide binding;;transmembrane receptor protein serine/threonine kinase activity;;protein serine/threonine kinase activity;;transferase activity;;plasma membrane;;ATP binding	GO:0006468;;GO:0016301;;GO:0016310;;GO:0004672;;GO:0000166;;GO:0004675;;GO:0004674;;GO:0016740;;GO:0005886;;GO:0005524	5.89	0.876667	1.72974	3.86e-05	0.00053495
GLYMA_01G165600	defense response;;integral component of membrane;;membrane	GO:0006952;;GO:0016021;;GO:0016020	48.45	15.8	1.72822	2.14e-11	9.34e-10
GLYMA_01G204500	single-stranded DNA endodeoxyribonuclease activity;;nucleotide-excision repair, DNA incision, 5'-to lesion;;double-strand break repair via homologous recombination;;resolution of meiotic recombination intermediates;;endonuclease activity;;nucleotide-excision repair involved in interstrand cross-link repair;;damaged DNA binding;;nuclease activity;;DNA binding;;nucleotide-excision repair factor 1 c…	GO:0000014;;GO:0006296;;GO:0000724;;GO:0000712;;GO:0004519;;GO:1901255;;GO:0003684;;GO:0004518;;GO:0003677;;GO:0000110;;GO:0006281;;GO:0003697	5.83333	2.17333	1.72495	2.86e-08	7.62e-07
GLYMA_05G232500			25.6867	9.09	1.72448	1.1e-06	2.19e-05
GLYMA_05G195100	proteolysis;;membrane;;aspartic-type endopeptidase activity;;protein catabolic process	GO:0006508;;GO:0016020;;GO:0004190;;GO:0030163	36.06	11.9433	1.7244	1.58e-11	6.99e-10
GLYMA_05G081600	C-20 gibberellin 2-beta-dioxygenase activity;;dioxygenase activity;;response to cytokinin;;oxidoreductase activity, acting on paired donors, with incorporation or reduction of molecular oxygen, 2-oxoglutarate as one donor, and incorporation of one atom each of oxygen into both donors;;1-aminocyclopropane-1-carboxylate oxidase activity;;gibberellin metabolic process;;response to salt stress;;metal…	GO:0052635;;GO:0051213;;GO:0009735;;GO:0016706;;GO:0009815;;GO:0009685;;GO:0009651;;GO:0046872;;GO:0045486;;GO:0016491	2.21333	0.756667	1.72372	0.00354374	0.0260869
GLYMA_13G206500	inosine biosynthetic process;;adenosine deaminase activity;;deaminase activity;;adenosine catabolic process	GO:0046103;;GO:0004000;;GO:0019239;;GO:0006154	10.7533	3.84667	1.72243	1.58e-05	0.000243687
GLYMA_17G232100	nucleus;;metal ion binding;;protein dimerization activity;;DNA binding	GO:0005634;;GO:0046872;;GO:0046983;;GO:0003677	2.60667	0.896667	1.71927	3.65e-07	7.99e-06
GLYMA_08G294300	Golgi apparatus;;endoplasmic reticulum;;protein glycosylation;;primary metabolic process;;carbohydrate derivative biosynthetic process;;integral component of membrane;;membrane;;carbohydrate binding;;Golgi membrane;;transferase activity;;macromolecule biosynthetic process;;galactosyltransferase activity;;transferase activity, transferring glycosyl groups;;transferase activity, transferring hexosy…	GO:0005794;;GO:0005783;;GO:0006486;;GO:0044238;;GO:1901137;;GO:0016021;;GO:0016020;;GO:0030246;;GO:0000139;;GO:0016740;;GO:0009059;;GO:0008378;;GO:0016757;;GO:0016758	3.63333	1.24333	1.71919	0.000244828	0.00272896
GLYMA_07G113800	transcription factor activity, sequence-specific DNA binding;;nucleus;;DNA binding;;regulation of transcription, DNA-templated;;transcription, DNA-templated;;ethylene-activated signaling pathway	GO:0003700;;GO:0005634;;GO:0003677;;GO:0006355;;GO:0006351;;GO:0009873	11.4833	3.75333	1.71813	4.54e-05	0.000619712
GLYMA_03G149300	sugar transmembrane transporter activity;;integral component of membrane;;membrane;;carbohydrate transport;;transmembrane transporter activity;;protein kinase activity;;2-alkenal reductase [NAD(P)] activity;;transmembrane transport;;ATP binding	GO:0051119;;GO:0016021;;GO:0016020;;GO:0008643;;GO:0022857;;GO:0004672;;GO:0032440;;GO:0055085;;GO:0005524	4.33333	1.36	1.71793	0.00249058	0.0194972
GLYMA_19G115300	cysteine dioxygenase activity;;metal ion binding;;oxidoreductase activity, acting on single donors with incorporation of molecular oxygen, incorporation of two atoms of oxygen;;detection of hypoxia	GO:0017172;;GO:0046872;;GO:0016702;;GO:0070483	14.15	4.90333	1.71774	0.000738775	0.00706423
GLYMA_16G188800	membrane;;side of membrane;;plasma membrane	GO:0016020;;GO:0098552;;GO:0005886	5.44333	1.71	1.71562	0.00084745	0.00789904
GLYMA_02G296000	lipid metabolic process;;integral component of membrane;;membrane;;transferase activity;;transferase activity, transferring acyl groups;;O-acyltransferase activity	GO:0006629;;GO:0016021;;GO:0016020;;GO:0016740;;GO:0016746;;GO:0008374	8.5	2.90667	1.71557	3.23e-09	1.01e-07
GLYMA_17G113900	protein ubiquitination;;ubiquitin-dependent protein catabolic process;;SCF ubiquitin ligase complex;;protein binding;;SCF-dependent proteasomal ubiquitin-dependent protein catabolic process	GO:0016567;;GO:0006511;;GO:0019005;;GO:0005515;;GO:0031146	24.99	8.59	1.71549	8.44e-15	6.27e-13
GLYMA_17G234500	protein transport;;exocytosis;;phosphatidylinositol-4,5-bisphosphate binding;;exocyst	GO:0015031;;GO:0006887;;GO:0005546;;GO:0000145	0.983333	0.336667	1.71419	0.00257149	0.0200482
GLYMA_15G133900	flavin adenine dinucleotide binding;;FAD binding;;oxidoreductase activity	GO:0050660;;GO:0071949;;GO:0016491	4.02667	1.39333	1.71253	0.000312062	0.00335009
GLYMA_01G131800	cytoplasm;;protein ubiquitination;;nucleus;;ubiquitin-protein transferase activity;;protein binding	GO:0005737;;GO:0016567;;GO:0005634;;GO:0004842;;GO:0005515	51.05	17.5733	1.71041	4.93e-22	9.25e-20
GLYMA_15G055700	hydrolase activity;;metal ion binding;;3,4-dihydroxy-2-butanone-4-phosphate synthase activity;;GTP cyclohydrolase II activity;;riboflavin biosynthetic process;;catalytic activity;;chloroplast;;nucleotide binding;;GTP binding	GO:0016787;;GO:0046872;;GO:0008686;;GO:0003935;;GO:0009231;;GO:0003824;;GO:0009507;;GO:0000166;;GO:0005525	114.187	39.0633	1.70507	7.11e-31	4.37e-28
GLYMA_08G135300	plastid;;integral component of membrane;;membrane;;mitochondrion;;transmembrane transporter activity;;transmembrane transport	GO:0009536;;GO:0016021;;GO:0016020;;GO:0005739;;GO:0022857;;GO:0055085	8.54667	2.95	1.70358	1.26e-08	3.59e-07
GLYMA_02G017000			11.6667	3.99667	1.70045	6.2e-08	1.55e-06
GLYMA_02G031800	Golgi apparatus;;integral component of membrane;;membrane;;transferase activity;;O-acetyltransferase activity;;xyloglucan metabolic process	GO:0005794;;GO:0016021;;GO:0016020;;GO:0016740;;GO:0016413;;GO:0010411	8.48333	2.79333	1.69928	7.06e-08	1.75e-06
GLYMA_04G020200	cytoplasm;;lyase activity;;polyamine biosynthetic process;;catalytic activity;;putrescine biosynthetic process from ornithine;;ornithine decarboxylase activity	GO:0005737;;GO:0016829;;GO:0006596;;GO:0003824;;GO:0033387;;GO:0004586	11.3033	3.90333	1.69874	1.59e-07	3.7e-06
GLYMA_03G160100	monooxygenase activity;;membrane;;heme binding;;integral component of membrane;;oxidoreductase activity, acting on paired donors, with incorporation or reduction of molecular oxygen;;iron ion binding	GO:0004497;;GO:0016020;;GO:0020037;;GO:0016021;;GO:0016705;;GO:0005506	20.96	7.30333	1.69866	5.26e-13	2.92e-11
GLYMA_16G058100	hydrolase activity;;lipid metabolic process;;hydrolase activity, acting on ester bonds;;lipid catabolic process;;cellular lipid metabolic process;;lipase activity	GO:0016787;;GO:0006629;;GO:0016788;;GO:0016042;;GO:0044255;;GO:0016298	36.9867	12.9067	1.69856	3.16e-13	1.82e-11
GLYMA_03G215500	ubiquitin protein ligase binding;;protein ubiquitination;;integral component of membrane;;membrane	GO:0031625;;GO:0016567;;GO:0016021;;GO:0016020	12.17	4.16667	1.69844	9.71e-07	1.96e-05
GLYMA_08G146100	integral component of membrane;;membrane;;transmembrane transporter activity;;plasma membrane;;transmembrane transport;;cellular anatomical entity	GO:0016021;;GO:0016020;;GO:0022857;;GO:0005886;;GO:0055085;;GO:0110165	33.4167	6.67667	1.69796	6.51e-05	0.000855716
GLYMA_11G087100	signaling receptor activity;;ion transport;;membrane;;ligand-gated ion channel activity;;ion transmembrane transport;;plasma membrane;;integral component of membrane;;ionotropic glutamate receptor activity	GO:0038023;;GO:0006811;;GO:0016020;;GO:0015276;;GO:0034220;;GO:0005886;;GO:0016021;;GO:0004970	23.2467	8.15333	1.69788	1.14e-10	4.46e-09
GLYMA_09G272200	phosphorylation;;membrane;;ATP binding;;protein kinase activity	GO:0016310;;GO:0016020;;GO:0005524;;GO:0004672	10.7267	3.65667	1.69505	6.93e-06	0.000116051
GLYMA_02G291800	protein ubiquitination;;ubiquitin-dependent protein catabolic process;;SCF ubiquitin ligase complex;;SCF-dependent proteasomal ubiquitin-dependent protein catabolic process	GO:0016567;;GO:0006511;;GO:0019005;;GO:0031146	28.0667	9.82	1.6939	1.56e-17	1.63e-15
GLYMA_20G137900	protein phosphorylation;;phosphorylation;;integral component of membrane;;membrane;;protein serine/threonine kinase activity;;protein kinase activity;;plasma membrane;;ATP binding	GO:0006468;;GO:0016310;;GO:0016021;;GO:0016020;;GO:0004674;;GO:0004672;;GO:0005886;;GO:0005524	19.5367	6.79333	1.69244	1.24e-18	1.47e-16
GLYMA_08G355200	protein phosphorylation;;membrane;;phosphorylation;;integral component of membrane;;protein kinase activity;;nucleotide binding;;protein serine/threonine kinase activity;;transferase activity;;kinase activity;;plasma membrane;;old GO;;ATP binding;;recognition of pollen	GO:0006468;;GO:0016020;;GO:0016310;;GO:0016021;;GO:0004672;;GO:0000166;;GO:0004674;;GO:0016740;;GO:0016301;;GO:0005886;;GO:0106310;;GO:0005524;;GO:0048544	3.54	1.24	1.69232	2.29e-07	5.21e-06
GLYMA_07G039500	integral component of membrane;;membrane	GO:0016021;;GO:0016020	22.7933	7.91	1.69141	4.3e-08	1.11e-06
GLYMA_15G105500			132.533	46.1033	1.69081	7.4e-37	9.4e-34
GLYMA_15G166800	transcription factor activity, sequence-specific DNA binding;;regulation of transcription, DNA-templated;;nucleus;;protein dimerization activity;;sequence-specific DNA binding	GO:0003700;;GO:0006355;;GO:0005634;;GO:0046983;;GO:0043565	196.287	67.6767	1.69048	1.27e-35	1.34e-32
GLYMA_13G001500	seed development;;iron assimilation by chelation and transport;;integral component of membrane;;membrane;;plasma membrane;;response to iron ion;;iron-nicotianamine transmembrane transporter activity;;oligopeptide transmembrane transporter activity;;oligopeptide transmembrane transport	GO:0048316;;GO:0033214;;GO:0016021;;GO:0016020;;GO:0005886;;GO:0010039;;GO:0051980;;GO:0035673;;GO:0035672	3.75667	1.35667	1.69037	4.38e-06	7.68e-05
GLYMA_09G235200	cytoplasm;;Golgi apparatus;;inositol hexakisphosphate binding;;membrane;;integral component of membrane;;trans-Golgi network;;phosphate ion transport;;cellular response to phosphate starvation;;phosphate ion transmembrane transporter activity;;plasma membrane;;phosphate ion transmembrane transport	GO:0005737;;GO:0005794;;GO:0000822;;GO:0016020;;GO:0016021;;GO:0005802;;GO:0006817;;GO:0016036;;GO:0015114;;GO:0005886;;GO:0035435	6.05333	2.16333	1.69023	4.42e-06	7.74e-05
GLYMA_13G361100	regulation of transcription, DNA-templated;;nucleus;;transcription, DNA-templated;;protein binding;;auxin-activated signaling pathway	GO:0006355;;GO:0005634;;GO:0006351;;GO:0005515;;GO:0009734	11.1067	3.85667	1.68966	0.000109206	0.00134417
GLYMA_01G232800	actin binding;;cellular anatomical entity;;actin filament binding;;plasma membrane	GO:0003779;;GO:0110165;;GO:0051015;;GO:0005886	3.23667	1.14333	1.68777	0.000116698	0.00142306
GLYMA_17G111900			3.55	1.24667	1.68628	2.01e-06	3.78e-05
GLYMA_13G134200	pectate lyase activity;;lyase activity;;metal ion binding;;pectin catabolic process	GO:0030570;;GO:0016829;;GO:0046872;;GO:0045490	130.04	39.18	1.68599	1.18e-08	3.38e-07
GLYMA_16G010000	defense response;;nucleus;;response to wounding;;regulation of jasmonic acid mediated signaling pathway;;plasma membrane;;regulation of defense response	GO:0006952;;GO:0005634;;GO:0009611;;GO:2000022;;GO:0005886;;GO:0031347	397.237	137.567	1.68559	8.62e-21	1.39e-18
GLYMA_15G078300	sequence-specific DNA binding;;transcription regulatory region DNA binding;;transcription factor activity, sequence-specific DNA binding;;nucleus;;regulation of transcription, DNA-templated;;transcription regulatory region sequence-specific DNA binding;;DNA binding	GO:0043565;;GO:0044212;;GO:0003700;;GO:0005634;;GO:0006355;;GO:0000976;;GO:0003677	139.13	50.0767	1.68474	6.86e-20	9.73e-18
GLYMA_15G082400	sequence-specific DNA binding;;transcription factor activity, sequence-specific DNA binding;;nucleus;;membrane;;regulation of transcription, DNA-templated;;DNA binding	GO:0043565;;GO:0003700;;GO:0005634;;GO:0016020;;GO:0006355;;GO:0003677	27.2033	9.3	1.68329	2.17e-07	4.96e-06
GLYMA_19G145200	protein serine/threonine kinase activity;;kinase activity;;protein binding;;phosphorylation	GO:0004674;;GO:0016301;;GO:0005515;;GO:0016310	44.3867	15.51	1.68275	1.48e-05	0.000230467
GLYMA_04G014000	glucose transmembrane transporter activity;;sugar:proton symporter activity;;symporter activity;;hydrogen ion transmembrane transport;;hexose transport;;membrane;;carbohydrate transmembrane transport;;carbohydrate transport;;transmembrane transporter activity;;integral component of plasma membrane;;transmembrane transport;;carbohydrate transmembrane transporter activity	GO:0005355;;GO:0005351;;GO:0015293;;GO:1902600;;GO:0008645;;GO:0016020;;GO:0034219;;GO:0008643;;GO:0022857;;GO:0005887;;GO:0055085;;GO:0015144	7.35333	2.58333	1.68206	0.000775733	0.00734913
GLYMA_13G208000	proteolysis;;integral component of membrane;;membrane;;aspartic-type endopeptidase activity;;protein catabolic process	GO:0006508;;GO:0016021;;GO:0016020;;GO:0004190;;GO:0030163	147.917	51.8933	1.68151	1.4e-06	2.73e-05
GLYMA_14G078600	monooxygenase activity;;sterol metabolic process;;heme binding;;oxidoreductase activity, acting on paired donors, with incorporation or reduction of molecular oxygen;;jasmonic acid biosynthetic process;;iron ion binding;;metal ion binding	GO:0004497;;GO:0016125;;GO:0020037;;GO:0016705;;GO:0009695;;GO:0005506;;GO:0046872	282.467	98.8833	1.68022	1.73e-16	1.6e-14
GLYMA_10G221200	choline kinase activity;;cytoplasm;;CDP-choline pathway;;phosphatidylcholine biosynthetic process;;phosphorylation;;kinase activity;;phosphatidylethanolamine biosynthetic process;;ethanolamine kinase activity	GO:0004103;;GO:0005737;;GO:0006657;;GO:0006656;;GO:0016310;;GO:0016301;;GO:0006646;;GO:0004305	79.8933	24.7333	1.67986	3.35e-22	6.56e-20
GLYMA_19G148300	metal ion binding;;DNA repair	GO:0046872;;GO:0006281	10.3767	3.49	1.67959	5.62e-07	1.18e-05
GLYMA_11G048900	hydrolase activity;;tRNA-guanine transglycosylation	GO:0016787;;GO:0101030	16.0667	5.77333	1.6786	7.07e-25	1.87e-22
GLYMA_05G033700	protein binding	GO:0005515	9.02667	3.15667	1.67718	3.46e-08	9.11e-07
GLYMA_01G236200	integral component of membrane;;membrane	GO:0016021;;GO:0016020	47.14	15.8467	1.67618	2.28e-11	9.9e-10
GLYMA_17G229200			12.7367	4.46	1.67605	1.09e-09	3.67e-08
GLYMA_06G302900			20.1333	6.76667	1.67557	0.00663328	0.043083
GLYMA_01G063700	nucleus;;metal ion binding;;DNA binding	GO:0005634;;GO:0046872;;GO:0003677	15.9667	5.88333	1.67543	3.36e-12	1.61e-10
GLYMA_18G202400	transcription factor activity, sequence-specific DNA binding;;sequence-specific DNA binding;;nucleus;;membrane	GO:0003700;;GO:0043565;;GO:0005634;;GO:0016020	17.5267	6.13667	1.67484	3.27e-09	1.02e-07
GLYMA_01G046000	integral component of membrane;;membrane;;lipid metabolic process;;oxidoreductase activity, acting on paired donors, with oxidation of a pair of donors resulting in the reduction of molecular oxygen to two molecules of water;;oxidoreductase activity	GO:0016021;;GO:0016020;;GO:0006629;;GO:0016717;;GO:0016491	9.72333	3.43333	1.67342	4.83e-13	2.7e-11
GLYMA_01G217200	calmodulin binding;;protein binding	GO:0005516;;GO:0005515	3.54667	1.25667	1.67275	2.48e-05	0.000363243
GLYMA_06G033000	nucleus;;negative regulation of transcription, DNA-templated	GO:0005634;;GO:0045892	15.1933	5.31	1.67169	6.02e-06	0.000102377
GLYMA_04G041200	transcription factor activity, sequence-specific DNA binding;;regulation of transcription, DNA-templated;;nucleus;;transcription, DNA-templated;;DNA binding	GO:0003700;;GO:0006355;;GO:0005634;;GO:0006351;;GO:0003677	97.86	33.79	1.67162	3.68e-10	1.33e-08
GLYMA_07G011200	double-strand break repair via break-induced replication;;nucleus;;GINS complex;;replication fork protection complex;;DNA replication;;DNA-dependent DNA replication;;DNA duplex unwinding	GO:0000727;;GO:0005634;;GO:0000811;;GO:0031298;;GO:0006260;;GO:0006261;;GO:0032508	3.19	1.11667	1.67084	0.00169072	0.0141351
GLYMA_05G056100	membrane;;anchored component of plasma membrane;;oxidoreductase activity, oxidizing metal ions;;copper ion binding;;oxidoreductase activity	GO:0016020;;GO:0046658;;GO:0016722;;GO:0005507;;GO:0016491	64.38	22.7567	1.67053	1.64e-17	1.71e-15
GLYMA_01G080600	membrane;;lipase activity	GO:0016020;;GO:0016298	28.96	10.5433	1.66982	4.24e-19	5.43e-17
GLYMA_13G206700	chloroplast membrane;;Golgi apparatus;;antiporter activity;;triose-phosphate transmembrane transporter activity;;phosphoglycerate transmembrane transporter activity;;integral component of membrane;;membrane;;organophosphate ester transmembrane transporter activity;;transmembrane transporter activity;;organophosphate ester transport;;phosphoglycerate transport;;triose phosphate transmembrane trans…	GO:0031969;;GO:0005794;;GO:0015297;;GO:0071917;;GO:0015120;;GO:0016021;;GO:0016020;;GO:0015605;;GO:0022857;;GO:0015748;;GO:0015713;;GO:0035436;;GO:0055085	12.4833	4.34	1.66855	1.71e-17	1.77e-15
GLYMA_04G026700	protein phosphorylation;;phosphorylation;;integral component of membrane;;membrane;;protein kinase activity;;protein binding;;plasma membrane;;ATP binding	GO:0006468;;GO:0016310;;GO:0016021;;GO:0016020;;GO:0004672;;GO:0005515;;GO:0005886;;GO:0005524	2.37667	0.843333	1.668	6.9e-05	0.000899199
GLYMA_15G087600	integral component of membrane;;membrane	GO:0016021;;GO:0016020	0.876667	0.31	1.66465	0.00428181	0.0304332
GLYMA_15G084200	protein phosphorylation;;phosphorylation;;integral component of membrane;;membrane;;protein binding;;protein kinase activity;;ATP binding	GO:0006468;;GO:0016310;;GO:0016021;;GO:0016020;;GO:0005515;;GO:0004672;;GO:0005524	7.45333	2.65667	1.66377	9.98e-09	2.89e-07
GLYMA_10G040700	Golgi apparatus;;protein glycosylation;;integral component of membrane;;membrane;;Golgi membrane;;transferase activity, transferring glycosyl groups	GO:0005794;;GO:0006486;;GO:0016021;;GO:0016020;;GO:0000139;;GO:0016757	18.6033	6.62	1.66369	3.1e-07	6.9e-06
GLYMA_13G101100	transcription factor activity, sequence-specific DNA binding;;regulation of transcription, DNA-templated;;nucleus;;protein dimerization activity;;sequence-specific DNA binding	GO:0003700;;GO:0006355;;GO:0005634;;GO:0046983;;GO:0043565	25.4133	8.93	1.66329	2.7e-05	0.000392259
GLYMA_05G223000	catalytic activity;;biosynthetic process;;cellular amino acid metabolic process;;pyridoxal phosphate binding;;transaminase activity	GO:0003824;;GO:0009058;;GO:0006520;;GO:0030170;;GO:0008483	14.5267	4.76	1.66326	1.6e-08	4.44e-07
GLYMA_13G159200			5.00667	1.75	1.66254	0.000372069	0.00389987
GLYMA_08G178000	apoplast;;extracellular region;;extracellular space	GO:0048046;;GO:0005576;;GO:0005615	9.13	3.25333	1.65869	6.99e-07	1.45e-05
GLYMA_07G232500	integral component of membrane;;membrane	GO:0016021;;GO:0016020	3.99333	1.41667	1.65796	6.34e-06	0.000107098
GLYMA_11G039500	glycolipid mannosyltransferase activity;;membrane;;RNA-DNA hybrid ribonuclease activity;;endoplasmic reticulum membrane;;nucleic acid binding;;alpha-1,6-mannosyltransferase activity	GO:0004376;;GO:0016020;;GO:0004523;;GO:0005789;;GO:0003676;;GO:0000009	18.8567	6.53333	1.65772	5.13e-05	0.000692187
GLYMA_09G151400	protein phosphorylation;;membrane;;phosphorylation;;integral component of membrane;;protein kinase activity;;nucleotide binding;;protein serine/threonine kinase activity;;transferase activity;;non-membrane spanning protein tyrosine kinase activity;;kinase activity;;plasma membrane;;ATP binding	GO:0006468;;GO:0016020;;GO:0016310;;GO:0016021;;GO:0004672;;GO:0000166;;GO:0004674;;GO:0016740;;GO:0004715;;GO:0016301;;GO:0005886;;GO:0005524	23.4267	8.18333	1.65727	2.8e-23	6.06e-21
GLYMA_09G004900			7.94667	2.86	1.65449	0.000100288	0.00124444
GLYMA_03G114900	integral component of membrane;;membrane	GO:0016021;;GO:0016020	16.5133	6.39	1.65373	1.1e-06	2.19e-05
GLYMA_17G071300			20.3867	6.78	1.65311	3.41e-24	8.33e-22
GLYMA_17G049900	oxylipin biosynthetic process;;12-oxophytodienoate reductase activity;;peroxisome;;jasmonic acid biosynthetic process;;FMN binding;;oxidoreductase activity	GO:0031408;;GO:0016629;;GO:0005777;;GO:0009695;;GO:0010181;;GO:0016491	307.977	103.613	1.6519	8.91e-18	9.5e-16
GLYMA_01G014700	regulation of primary metabolic process;;chromatin remodeling;;nucleus;;regulation of transcription, DNA-templated;;histone demethylase activity;;chromatin;;methyltransferase activity;;methylation;;regulation of gene expression;;oxidoreductase activity	GO:0080090;;GO:0006338;;GO:0005634;;GO:0006355;;GO:0032452;;GO:0000785;;GO:0008168;;GO:0032259;;GO:0010468;;GO:0016491	91.81	32.3667	1.65054	2.08e-29	9.92e-27
GLYMA_04G220600	old GO;;heme binding;;response to oxidative stress;;cellular oxidant detoxification;;extracellular region;;hydrogen peroxide catabolic process;;metal ion binding;;peroxidase activity;;oxidoreductase activity	GO:0140825;;GO:0020037;;GO:0006979;;GO:0098869;;GO:0005576;;GO:0042744;;GO:0046872;;GO:0004601;;GO:0016491	14.9733	5.39333	1.6501	0.00388698	0.028157
GLYMA_05G057200			5.32	1.89	1.64902	0.00554862	0.0374768
GLYMA_07G197100			91.13	32.4533	1.64781	1.36e-08	3.83e-07
GLYMA_10G227700	hydrolase activity;;carbohydrate metabolic process;;hydrolase activity, acting on glycosyl bonds;;extracellular region;;metabolic process;;hydrolase activity, hydrolyzing O-glycosyl compounds;;chitinase activity	GO:0016787;;GO:0005975;;GO:0016798;;GO:0005576;;GO:0008152;;GO:0004553;;GO:0004568	137.89	49.51	1.64743	2.37e-29	1.1e-26
GLYMA_02G296500			47.2367	13.45	1.64642	6.28e-14	4.08e-12
GLYMA_13G304400	glucan metabolic process;;hydrolase activity;;cell wall biogenesis;;carbohydrate metabolic process;;xyloglucan:xyloglucosyl transferase activity;;cell wall;;hydrolase activity, acting on glycosyl bonds;;apoplast;;cell wall organization;;transferase activity;;extracellular region;;metabolic process;;hydrolase activity, hydrolyzing O-glycosyl compounds;;xyloglucan metabolic process	GO:0044042;;GO:0016787;;GO:0042546;;GO:0005975;;GO:0016762;;GO:0005618;;GO:0016798;;GO:0048046;;GO:0071555;;GO:0016740;;GO:0005576;;GO:0008152;;GO:0004553;;GO:0010411	92.86	31.9567	1.64564	4.81e-08	1.23e-06
GLYMA_09G044700	protein-arginine N-methyltransferase activity;;methylation;;histone-arginine N-methyltransferase activity;;peptidyl-arginine methylation;;S-adenosylmethionine-dependent methyltransferase activity;;cytosol;;regulation of transcription, DNA-templated;;transferase activity;;histone arginine methylation;;protein-arginine omega-N asymmetric methyltransferase activity;;methyltransferase activity;;pepti…	GO:0016274;;GO:0032259;;GO:0008469;;GO:0018216;;GO:0008757;;GO:0005829;;GO:0006355;;GO:0016740;;GO:0034969;;GO:0035242;;GO:0008168;;GO:0019919	67.2667	24.2633	1.6454	7.35e-32	5.39e-29
GLYMA_10G070500	hydrolase activity, acting on ester bonds	GO:0016788	141.133	53.1033	1.64512	6.22e-36	6.78e-33
GLYMA_06G085700	transcription factor activity, sequence-specific DNA binding;;regulation of transcription, DNA-templated;;nucleus;;transcription, DNA-templated;;DNA binding	GO:0003700;;GO:0006355;;GO:0005634;;GO:0006351;;GO:0003677	18.7667	6.75333	1.64299	2.39e-07	5.41e-06
GLYMA_14G034700			31.3933	11.28	1.64278	2.68e-11	1.15e-09
GLYMA_10G179400	fatty acid biosynthetic process;;integral component of membrane;;membrane;;fatty acid elongase activity;;transferase activity;;transferase activity, transferring acyl groups;;transferase activity, transferring acyl groups other than amino-acyl groups	GO:0006633;;GO:0016021;;GO:0016020;;GO:0009922;;GO:0016740;;GO:0016746;;GO:0016747	132.417	47.8033	1.64241	6.38e-20	9.15e-18
GLYMA_18G042400	integral component of membrane;;membrane	GO:0016021;;GO:0016020	1.46	0.526667	1.64169	0.000984813	0.00897321
GLYMA_20G110100	protein storage vacuole;;endoplasmic reticulum;;manganese ion binding;;apoplast;;extracellular region;;nutrient reservoir activity;;metal ion binding	GO:0000326;;GO:0005783;;GO:0030145;;GO:0048046;;GO:0005576;;GO:0045735;;GO:0046872	51.2267	18.4267	1.64117	1.88e-25	5.34e-23
GLYMA_13G069500	protein phosphorylation;;phosphorylation;;response to stimulus;;kinase activity;;nucleotide binding;;protein serine/threonine kinase activity;;transferase activity;;signal transduction;;protein kinase activity;;ATP binding;;old GO	GO:0006468;;GO:0016310;;GO:0050896;;GO:0016301;;GO:0000166;;GO:0004674;;GO:0016740;;GO:0007165;;GO:0004672;;GO:0005524;;GO:0106310	12.49	4.51333	1.64076	1.38e-11	6.19e-10
GLYMA_03G167400	regulation of transcription, DNA-templated;;nucleus;;transcription, DNA-templated;;protein binding;;auxin-activated signaling pathway	GO:0006355;;GO:0005634;;GO:0006351;;GO:0005515;;GO:0009734	3.87	1.16667	1.64074	1.63e-06	3.13e-05
GLYMA_02G171300	sequence-specific DNA binding;;transcription factor activity, sequence-specific DNA binding;;nucleus;;regulation of transcription, DNA-templated;;regulation of transcription from RNA polymerase II promoter;;DNA binding;;RNA polymerase II transcription factor activity, sequence-specific DNA binding	GO:0043565;;GO:0003700;;GO:0005634;;GO:0006355;;GO:0006357;;GO:0003677;;GO:0000981	3.14667	1.15667	1.63984	5.79e-05	0.000770533
GLYMA_19G024500	regulation of transcription, DNA-templated;;nucleus;;DNA binding	GO:0006355;;GO:0005634;;GO:0003677	2.56667	0.923333	1.63894	0.000312644	0.00335351
GLYMA_08G085700			10.2933	3.62667	1.63821	7e-05	0.000909011
GLYMA_17G110300	Golgi apparatus;;glucuronosyl-N-acetylglucosaminyl-proteoglycan 4-alpha-N-acetylglucosaminyltransferase activity;;protein glycosylation;;integral component of membrane;;membrane;;Golgi membrane;;transferase activity, transferring glycosyl groups;;N-acetylglucosaminyl-proteoglycan 4-beta-glucuronosyltransferase activity	GO:0005794;;GO:0050508;;GO:0006486;;GO:0016021;;GO:0016020;;GO:0000139;;GO:0016757;;GO:0050509	45.99	16.65	1.63747	6.8e-10	2.35e-08
GLYMA_11G048300	cellular anatomical entity;;ATPase activity;;transporter activity;;ion transport;;membrane;;calcium ion transmembrane transport;;calcium ion transport;;nucleotide binding;;calmodulin binding;;integral component of plasma membrane;;calcium-transporting ATPase activity;;ATP binding;;intracellular membrane-bounded organelle	GO:0110165;;GO:0016887;;GO:0005215;;GO:0006811;;GO:0016020;;GO:0070588;;GO:0006816;;GO:0000166;;GO:0005516;;GO:0005887;;GO:0005388;;GO:0005524;;GO:0043231	670.98	242.107	1.63713	1.24e-36	1.43e-33
GLYMA_17G240100	transcription factor activity, sequence-specific DNA binding;;regulation of transcription, DNA-templated;;nucleus;;transcription, DNA-templated;;DNA binding	GO:0003700;;GO:0006355;;GO:0005634;;GO:0006351;;GO:0003677	49.51	17.76	1.6358	8.38e-10	2.85e-08
GLYMA_08G091500	cytosol;;carbon-carbon lyase activity;;carboxy-lyase activity;;carboxylic acid metabolic process;;glutamate decarboxylase activity;;glutamate metabolic process;;pyridoxal phosphate binding;;glutamate catabolic process;;lyase activity	GO:0005829;;GO:0016830;;GO:0016831;;GO:0019752;;GO:0004351;;GO:0006536;;GO:0030170;;GO:0006538;;GO:0016829	35.17	12.7933	1.63501	2.43e-10	9.02e-09
GLYMA_08G107500	cytoplasm;;quercetin 7-O-glucosyltransferase activity;;intracellular membrane-bounded organelle;;quercetin 3-O-glucosyltransferase activity;;transferase activity;;transferase activity, transferring glycosyl groups;;UDP-glycosyltransferase activity	GO:0005737;;GO:0080044;;GO:0043231;;GO:0080043;;GO:0016740;;GO:0016757;;GO:0008194	5.11333	1.86	1.63401	1.89e-10	7.12e-09
GLYMA_11G085300	protein phosphorylation;;phosphorylation;;kinase activity;;nucleotide binding;;protein serine/threonine kinase activity;;transferase activity;;protein kinase activity;;ATP binding	GO:0006468;;GO:0016310;;GO:0016301;;GO:0000166;;GO:0004674;;GO:0016740;;GO:0004672;;GO:0005524	465.897	168.207	1.6337	6.53e-22	1.2e-19
GLYMA_13G247700	integral component of membrane;;membrane	GO:0016021;;GO:0016020	214.56	69.9933	1.63345	4.22e-14	2.82e-12
GLYMA_14G147500	transcription factor activity, sequence-specific DNA binding;;regulation of transcription, DNA-templated;;nucleus;;transcription, DNA-templated;;DNA binding	GO:0003700;;GO:0006355;;GO:0005634;;GO:0006351;;GO:0003677	12.0233	4.34333	1.63283	1.45e-08	4.08e-07
GLYMA_09G273200	glycerol ether metabolic process;;membrane;;protein disulfide oxidoreductase activity;;cell redox homeostasis;;cell	GO:0006662;;GO:0016020;;GO:0015035;;GO:0045454;;GO:0005623	31.8233	11.8033	1.63203	1.51e-14	1.07e-12
GLYMA_06G149900	transcription factor activity, sequence-specific DNA binding;;sequence-specific DNA binding;;nucleus;;DNA binding	GO:0003700;;GO:0043565;;GO:0005634;;GO:0003677	61.2267	22.0333	1.6309	8.16e-18	8.77e-16
GLYMA_02G307700	membrane;;plant-type secondary cell wall biogenesis;;plasma membrane	GO:0016020;;GO:0009834;;GO:0005886	6.81333	2.47667	1.63041	4.67e-07	1e-05
GLYMA_17G039800	protein phosphorylation;;kinase activity;;phosphorylation;;protein kinase activity;;nucleotide binding;;transmembrane receptor protein serine/threonine kinase activity;;protein serine/threonine kinase activity;;plasma membrane;;ATP binding	GO:0006468;;GO:0016301;;GO:0016310;;GO:0004672;;GO:0000166;;GO:0004675;;GO:0004674;;GO:0005886;;GO:0005524	167.397	54.63	1.63026	9.59e-16	8.09e-14
GLYMA_03G142100	monooxygenase activity;;membrane;;heme binding;;oxidoreductase activity, acting on paired donors, with incorporation or reduction of molecular oxygen, NAD(P)H as one donor, and incorporation of one atom of oxygen;;oxidoreductase activity, acting on paired donors, with incorporation or reduction of molecular oxygen;;iron ion binding;;metal ion binding;;oxidoreductase activity	GO:0004497;;GO:0016020;;GO:0020037;;GO:0016709;;GO:0016705;;GO:0005506;;GO:0046872;;GO:0016491	47.8933	17.4933	1.62903	7.09e-21	1.18e-18
GLYMA_14G017100	membrane;;glycerophosphodiester phosphodiesterase activity;;glycerol metabolic process;;lipid metabolic process;;phosphoric diester hydrolase activity	GO:0016020;;GO:0008889;;GO:0006071;;GO:0006629;;GO:0008081	56.4567	20.5667	1.62878	1.46e-17	1.53e-15
GLYMA_06G284900	transcription factor activity, sequence-specific DNA binding;;regulation of transcription, DNA-templated;;nucleus;;positive regulation of transcription, DNA-templated;;DNA binding	GO:0003700;;GO:0006355;;GO:0005634;;GO:0045893;;GO:0003677	2.59333	0.926667	1.62873	1.03e-05	0.000166039
GLYMA_14G173400	protein binding;;integral component of membrane;;membrane;;DNA integration;;nucleic acid binding;;plasma membrane	GO:0005515;;GO:0016021;;GO:0016020;;GO:0015074;;GO:0003676;;GO:0005886	5.73667	2.09333	1.62712	1.55e-06	2.99e-05
GLYMA_08G318400	hydrolase activity, acting on ester bonds	GO:0016788	4.01667	1.48667	1.62676	0.000116849	0.00142445
GLYMA_06G254900	phosphorylation;;kinase activity;;protein kinase C-activating G-protein coupled receptor signaling pathway;;nucleotide binding;;defense response;;catalytic activity;;transferase activity;;signal transduction;;diacylglycerol kinase activity;;ATP binding	GO:0016310;;GO:0016301;;GO:0007205;;GO:0000166;;GO:0006952;;GO:0003824;;GO:0016740;;GO:0007165;;GO:0004143;;GO:0005524	54.2533	19.5567	1.62664	2.2e-10	8.2e-09
GLYMA_17G093400	protein binding	GO:0005515	16.64	6.05	1.62408	4.13e-07	8.95e-06
GLYMA_01G076700	integral component of membrane;;membrane	GO:0016021;;GO:0016020	18.7333	6.76333	1.62336	1.56e-12	7.93e-11
GLYMA_06G111800	integral component of membrane;;membrane;;transmembrane transporter activity;;plasma membrane;;transmembrane transport;;cellular anatomical entity	GO:0016021;;GO:0016020;;GO:0022857;;GO:0005886;;GO:0055085;;GO:0110165	5.15667	1.89333	1.62093	9.7e-07	1.96e-05
GLYMA_06G249300	thylakoid;;protein peptidyl-prolyl isomerization;;isomerase activity;;peptidyl-prolyl cis-trans isomerase activity	GO:0009579;;GO:0000413;;GO:0016853;;GO:0003755	2.2	0.78	1.62038	0.000285943	0.00310909
GLYMA_02G279600	transferase activity;;membrane;;transferase activity, transferring glycosyl groups	GO:0016740;;GO:0016020;;GO:0016757	46.7433	17.55	1.61661	1.39e-30	8.13e-28
GLYMA_09G065900	hydrolase activity;;metalloendopeptidase activity;;membrane;;collagen catabolic process;;extracellular matrix;;extracellular matrix organization;;zinc ion binding;;proteolysis;;peptidase activity;;metal ion binding;;metallopeptidase activity	GO:0016787;;GO:0004222;;GO:0016020;;GO:0030574;;GO:0031012;;GO:0030198;;GO:0008270;;GO:0006508;;GO:0008233;;GO:0046872;;GO:0008237	4.4	1.62667	1.61521	6.58e-05	0.000863462
GLYMA_18G281600	defense response;;proteolysis;;ADP binding;;cysteine-type peptidase activity;;protein binding	GO:0006952;;GO:0006508;;GO:0043531;;GO:0008234;;GO:0005515	23.41	8.46667	1.61298	1.03e-18	1.23e-16
GLYMA_07G115000	anchored component of plasma membrane;;electron transport chain;;integral component of membrane;;membrane;;electron carrier activity	GO:0046658;;GO:0022900;;GO:0016021;;GO:0016020;;GO:0009055	85.6767	31.2733	1.61215	2.2e-13	1.3e-11
GLYMA_11G029000	nucleotidyltransferase activity;;amino acid binding	GO:0016779;;GO:0016597	33.5033	12.3533	1.61178	7.95e-12	3.65e-10
GLYMA_06G145300	old GO;;heme binding;;response to oxidative stress;;cellular oxidant detoxification;;extracellular region;;hydrogen peroxide catabolic process;;metal ion binding;;peroxidase activity;;oxidoreductase activity	GO:0140825;;GO:0020037;;GO:0006979;;GO:0098869;;GO:0005576;;GO:0042744;;GO:0046872;;GO:0004601;;GO:0016491	89.6167	32.7267	1.60958	0.000131085	0.00157285
GLYMA_13G316200	hydrolase activity;;carbohydrate metabolic process;;membrane;;hydrolase activity, acting on glycosyl bonds;;anchored component of plasma membrane;;metabolic process;;hydrolase activity, hydrolyzing O-glycosyl compounds;;glucan endo-1,3-beta-D-glucosidase activity	GO:0016787;;GO:0005975;;GO:0016020;;GO:0016798;;GO:0046658;;GO:0008152;;GO:0004553;;GO:0042973	45.15	17.2233	1.60901	1.05e-13	6.66e-12
GLYMA_15G177100	cytoplasm;;Golgi apparatus;;integral component of membrane;;membrane;;transferase activity;;transferase activity, transferring glycosyl groups;;fucose metabolic process;;chloroplast	GO:0005737;;GO:0005794;;GO:0016021;;GO:0016020;;GO:0016740;;GO:0016757;;GO:0006004;;GO:0009507	65.4667	24.16	1.60774	3.04e-14	2.08e-12
GLYMA_03G118100	sequence-specific DNA binding;;transcription factor activity, sequence-specific DNA binding;;nucleus;;cell differentiation;;regulation of transcription, DNA-templated;;zinc ion binding;;positive regulation of transcription, DNA-templated	GO:0043565;;GO:0003700;;GO:0005634;;GO:0030154;;GO:0006355;;GO:0008270;;GO:0045893	52.8867	19.44	1.60702	2.19e-11	9.55e-10
GLYMA_05G178200	sequence-specific DNA binding;;regulation of transcription from RNA polymerase II promoter;;nucleus;;transcription cofactor activity;;regulation of transcription, DNA-templated;;transcriptional activator activity, RNA polymerase II core promoter proximal region sequence-specific binding;;positive regulation of transcription from RNA polymerase II promoter;;calmodulin binding;;protein binding;;DNA…	GO:0043565;;GO:0006357;;GO:0005634;;GO:0003712;;GO:0006355;;GO:0001077;;GO:0045944;;GO:0005516;;GO:0005515;;GO:0003677;;GO:0003690	85.32	31.7867	1.60692	1.91e-23	4.23e-21
GLYMA_05G211900	sequence-specific DNA binding;;transcription regulatory region DNA binding;;transcription factor activity, sequence-specific DNA binding;;nucleus;;regulation of transcription, DNA-templated;;transcription regulatory region sequence-specific DNA binding;;DNA binding	GO:0043565;;GO:0044212;;GO:0003700;;GO:0005634;;GO:0006355;;GO:0000976;;GO:0003677	7.88333	2.93333	1.6067	0.0018317	0.0150832
GLYMA_18G243100	proteolysis;;integral component of membrane;;membrane;;aspartic-type endopeptidase activity;;protein catabolic process	GO:0006508;;GO:0016021;;GO:0016020;;GO:0004190;;GO:0030163	17.7267	6.59	1.60453	4.47e-21	7.5e-19
GLYMA_09G207400	transcriptional repressor activity, RNA polymerase II transcription regulatory region sequence-specific binding;;methylated histone binding;;regulation of primary metabolic process;;chromatin remodeling;;nucleus;;histone methyltransferase complex;;regulation of transcription, DNA-templated;;histone demethylase activity;;chromatin;;histone demethylase activity (H3-trimethyl-K4 specific;;chromatin …	GO:0001227;;GO:0035064;;GO:0080090;;GO:0006338;;GO:0005634;;GO:0035097;;GO:0006355;;GO:0032452;;GO:0000785;;GO:0034647;;GO:0003682;;GO:0010468	121.087	44.4567	1.60281	4.2e-31	2.76e-28
GLYMA_11G018100	transcription factor activity, sequence-specific DNA binding;;regulation of transcription, DNA-templated;;nucleus;;transcription, DNA-templated;;DNA binding	GO:0003700;;GO:0006355;;GO:0005634;;GO:0006351;;GO:0003677	1.51333	0.556667	1.60233	0.00334928	0.024954
GLYMA_19G201400	cytoplasm;;protein phosphorylation;;kinase activity;;calmodulin-dependent protein kinase activity;;phosphorylation;;nucleus;;abscisic acid-activated signaling pathway;;nucleotide binding;;calcium-dependent protein serine/threonine kinase activity;;transferase activity;;peptidyl-serine phosphorylation;;calmodulin binding;;protein kinase activity;;intracellular signal transduction;;metal ion bindin…	GO:0005737;;GO:0006468;;GO:0016301;;GO:0004683;;GO:0016310;;GO:0005634;;GO:0009738;;GO:0000166;;GO:0009931;;GO:0016740;;GO:0018105;;GO:0005516;;GO:0004672;;GO:0035556;;GO:0046872;;GO:0005524;;GO:0005509	34.39	10.3867	1.60232	1.95e-13	1.16e-11
GLYMA_20G101400	integral component of membrane;;membrane;;malate transport;;transmembrane transport;;plant-type vacuole membrane	GO:0016021;;GO:0016020;;GO:0015743;;GO:0055085;;GO:0009705	0.886667	0.346667	1.60054	0.00107263	0.00963067
GLYMA_20G051900	oxidoreductase activity;;L-ascorbate oxidase activity;;copper ion binding;;metal ion binding;;extracellular region	GO:0016491;;GO:0008447;;GO:0005507;;GO:0046872;;GO:0005576	149.403	52.6267	1.6002	3.02e-10	1.1e-08
GLYMA_15G139000	transcription factor activity, sequence-specific DNA binding;;regulation of transcription, DNA-templated;;nucleus;;sequence-specific DNA binding;;DNA binding	GO:0003700;;GO:0006355;;GO:0005634;;GO:0043565;;GO:0003677	2.91	1.12667	1.60004	9.41e-05	0.0011785
GLYMA_06G166100	nucleus	GO:0005634	2.09667	0.743333	1.5997	0.00566249	0.0379877
GLYMA_12G053700			101.01	40.8	1.5994	2.55e-10	9.42e-09
GLYMA_15G201300	myosin phosphatase activity;;cation binding;;protein dephosphorylation;;hydrolase activity;;protein serine/threonine phosphatase activity;;phosphoprotein phosphatase activity;;metal ion binding	GO:0017018;;GO:0043169;;GO:0006470;;GO:0016787;;GO:0004722;;GO:0004721;;GO:0046872	130.043	44.6267	1.59806	1.2e-14	8.67e-13
GLYMA_02G096600	hydrolase activity;;nucleotidyltransferase activity;;amino acid binding	GO:0016787;;GO:0016779;;GO:0016597	5.23667	1.95	1.59749	2.8e-06	5.1e-05
GLYMA_16G156800	sucrose:proton symporter activity;;sucrose transport;;vacuole;;sucrose transmembrane transporter activity;;membrane;;sucrose metabolic process;;integral component of plasma membrane;;plasma membrane	GO:0008506;;GO:0015770;;GO:0005773;;GO:0008515;;GO:0016020;;GO:0005985;;GO:0005887;;GO:0005886	4.17333	1.54667	1.59625	2.39e-06	4.42e-05
GLYMA_11G197900	nucleus;;regulation of transcription, DNA-templated;;zinc ion binding;;DNA binding;;metal ion binding;;transcription, DNA-templated	GO:0005634;;GO:0006355;;GO:0008270;;GO:0003677;;GO:0046872;;GO:0006351	23.8567	8.93333	1.59538	2.54e-27	8.79e-25
GLYMA_12G200500			80.94	30.0567	1.59421	2.13e-05	0.000316506
GLYMA_20G114600	cytoplasm;;ceramide 1-phosphate transport;;ceramide transport;;cytosol;;membrane;;lipid binding;;lipid transfer activity;;ceramide 1-phosphate binding;;intermembrane lipid transfer;;ceramide 1-phosphate transporter activity	GO:0005737;;GO:1902389;;GO:0035627;;GO:0005829;;GO:0016020;;GO:0008289;;GO:0120013;;GO:1902387;;GO:0120009;;GO:1902388	7.83	2.90333	1.59383	1.17e-06	2.33e-05
GLYMA_20G130200	nucleus;;transcriptional activator activity, RNA polymerase II transcription regulatory region sequence-specific binding;;regulation of transcription from RNA polymerase II promoter;;protein dimerization activity;;RNA polymerase II core promoter proximal region sequence-specific DNA binding;;RNA polymerase II transcription factor activity, sequence-specific DNA binding	GO:0005634;;GO:0001228;;GO:0006357;;GO:0046983;;GO:0000978;;GO:0000981	3.30667	1.23333	1.59239	5.01e-06	8.66e-05
GLYMA_10G271600	protein phosphorylation;;kinase activity;;phosphorylation;;integral component of membrane;;membrane;;polysaccharide binding;;nucleotide binding;;transferase activity;;protein kinase activity;;ATP binding	GO:0006468;;GO:0016301;;GO:0016310;;GO:0016021;;GO:0016020;;GO:0030247;;GO:0000166;;GO:0016740;;GO:0004672;;GO:0005524	9.35667	3.83333	1.59201	1.05e-14	7.66e-13
GLYMA_18G218000			2.22333	0.836667	1.59175	2.02e-05	0.000302817
GLYMA_19G038600	ATPase activity;;transporter activity;;ion transport;;membrane;;calcium ion transmembrane transport;;calcium ion transport;;nucleotide binding;;cellular anatomical entity;;integral component of plasma membrane;;calcium-transporting ATPase activity;;ATP binding;;intracellular membrane-bounded organelle	GO:0016887;;GO:0005215;;GO:0006811;;GO:0016020;;GO:0070588;;GO:0006816;;GO:0000166;;GO:0110165;;GO:0005887;;GO:0005388;;GO:0005524;;GO:0043231	109.023	40.76	1.5906	1.01e-09	3.4e-08
GLYMA_18G009800	integral component of membrane;;membrane	GO:0016021;;GO:0016020	36.9667	13.2433	1.58993	5.34e-14	3.51e-12
GLYMA_03G056900	transcription factor activity, sequence-specific DNA binding;;sequence-specific DNA binding;;nucleus;;DNA binding	GO:0003700;;GO:0043565;;GO:0005634;;GO:0003677	10.01	3.80667	1.58791	6.55e-07	1.37e-05
GLYMA_02G251900	integral component of membrane;;membrane;;transmembrane transporter activity;;transmembrane transport	GO:0016021;;GO:0016020;;GO:0022857;;GO:0055085	23.7867	10.6067	1.58646	2.53e-15	1.99e-13
GLYMA_08G174800	endonuclease activity;;mitochondrion;;protein binding	GO:0004519;;GO:0005739;;GO:0005515	5.95333	2.24667	1.58593	1.63e-10	6.21e-09
GLYMA_17G258200			90.2633	33.2867	1.58573	4.71e-06	8.2e-05
GLYMA_17G226600	chalcone isomerase activity;;isomerase activity;;chloroplast stroma;;flavonoid biosynthetic process;;fatty acid binding;;intramolecular lyase activity	GO:0045430;;GO:0016853;;GO:0009570;;GO:0009813;;GO:0005504;;GO:0016872	13.4933	5.08333	1.58324	1.51e-19	2.03e-17
GLYMA_14G016100			1.78667	0.67	1.58043	0.00567255	0.0380329
GLYMA_05G038400	hydrolase activity, acting on ester bonds	GO:0016788	3.32333	1.2	1.57972	0.00431099	0.0306007
GLYMA_13G282100	sequence-specific DNA binding;;transcription regulatory region DNA binding;;transcription factor activity, sequence-specific DNA binding;;nucleus;;cell differentiation;;positive regulation of gene expression;;transcription regulatory region sequence-specific DNA binding	GO:0043565;;GO:0044212;;GO:0003700;;GO:0005634;;GO:0030154;;GO:0010628;;GO:0000976	9.41333	3.15667	1.57793	1.96e-08	5.34e-07
GLYMA_02G009300	hydrolase activity;;carbohydrate metabolic process;;hydrolase activity, acting on glycosyl bonds;;polygalacturonase activity;;cell wall organization;;extracellular region;;metabolic process;;hydrolase activity, hydrolyzing O-glycosyl compounds	GO:0016787;;GO:0005975;;GO:0016798;;GO:0004650;;GO:0071555;;GO:0005576;;GO:0008152;;GO:0004553	3.69	1.4	1.57633	0.00143207	0.0122963
GLYMA_14G220000	cytoplasm;;endoplasmic reticulum;;lipid transport;;integral component of membrane;;membrane;;lipid binding;;intracellular organelle;;endomembrane system;;metal ion binding	GO:0005737;;GO:0005783;;GO:0006869;;GO:0016021;;GO:0016020;;GO:0008289;;GO:0043229;;GO:0012505;;GO:0046872	23.07	9.19333	1.57563	8.75e-08	2.14e-06
GLYMA_11G033100	regulation of transcription, DNA-templated;;nucleic acid binding	GO:0006355;;GO:0003676	2.14667	0.803333	1.57422	0.00541069	0.0367333
GLYMA_04G020800	L-ascorbic acid binding;;oxidoreductase activity, acting on paired donors, with incorporation or reduction of molecular oxygen;;endoplasmic reticulum;;dioxygenase activity;;procollagen-proline 4-dioxygenase activity;;integral component of membrane;;membrane;;endoplasmic reticulum membrane;;iron ion binding;;metal ion binding;;peptidyl-proline hydroxylation to 4-hydroxy-L-proline;;oxidoreductase a…	GO:0031418;;GO:0016705;;GO:0005783;;GO:0051213;;GO:0004656;;GO:0016021;;GO:0016020;;GO:0005789;;GO:0005506;;GO:0046872;;GO:0018401;;GO:0016491	50.04	19.3033	1.57383	9.8e-20	1.36e-17
GLYMA_14G003900	hydrolase activity;;RNA modification;;RNA binding;;protein binding;;zinc ion binding	GO:0016787;;GO:0009451;;GO:0003723;;GO:0005515;;GO:0008270	3.39	1.28667	1.57329	9.75e-05	0.001214
GLYMA_18G269600	S-adenosylmethionine-dependent methyltransferase activity;;O-methyltransferase activity;;aromatic compound biosynthetic process;;methyltransferase activity;;protein dimerization activity;;methylation	GO:0008757;;GO:0008171;;GO:0019438;;GO:0008168;;GO:0046983;;GO:0032259	1.40667	0.54	1.57272	0.000262821	0.00289204
GLYMA_08G324300	glycerophosphodiester phosphodiesterase activity;;glycerol metabolic process;;lipid metabolic process;;phosphoric diester hydrolase activity	GO:0008889;;GO:0006071;;GO:0006629;;GO:0008081	1.87	0.71	1.57079	0.00306978	0.0232348
GLYMA_11G251100	lipid transport;;integral component of membrane;;membrane;;lipid binding;;plasma membrane;;side of membrane	GO:0006869;;GO:0016021;;GO:0016020;;GO:0008289;;GO:0005886;;GO:0098552	14.18	5.36333	1.57029	2.83e-06	5.15e-05
GLYMA_02G129300	protein phosphorylation;;membrane;;phosphorylation;;integral component of membrane;;protein kinase activity;;structural constituent of cell wall;;nucleotide binding;;protein serine/threonine kinase activity;;transferase activity;;kinase activity;;plasma membrane;;ATP binding;;old GO	GO:0006468;;GO:0016020;;GO:0016310;;GO:0016021;;GO:0004672;;GO:0005199;;GO:0000166;;GO:0004674;;GO:0016740;;GO:0016301;;GO:0005886;;GO:0005524;;GO:0106310	43.05	14.0533	1.56939	1.32e-18	1.55e-16
GLYMA_13G275800	electron transport chain;;membrane;;side of membrane;;electron carrier activity	GO:0022900;;GO:0016020;;GO:0098552;;GO:0009055	953.567	331.4	1.56931	1.22e-27	4.53e-25
GLYMA_20G195900	transcription factor activity, sequence-specific DNA binding;;nucleus;;DNA binding;;regulation of transcription, DNA-templated;;transcription, DNA-templated;;ethylene-activated signaling pathway	GO:0003700;;GO:0005634;;GO:0003677;;GO:0006355;;GO:0006351;;GO:0009873	101.617	38.1933	1.56853	4.85e-07	1.03e-05
GLYMA_13G048800	detection of symbiotic fungus;;hydrolase activity;;carbohydrate metabolic process;;glucan endo-1,4-beta-glucanase activity, C-3 substituted reducing group;;glucan endo-1,3-beta-glucanase activity, C-3 substituted reducing group;;polysaccharide binding;;hydrolase activity, acting on glycosyl bonds;;beta-glucosidase activity;;polysaccharide catabolic process;;cell wall organization;;extracellular r…	GO:0009603;;GO:0016787;;GO:0005975;;GO:0052862;;GO:0052861;;GO:0030247;;GO:0016798;;GO:0008422;;GO:0000272;;GO:0071555;;GO:0005576;;GO:0044347;;GO:0008152;;GO:0009505;;GO:0042973	35.6533	13.62	1.56731	5.9e-20	8.55e-18
GLYMA_18G133500	organic substance transport;;integral component of membrane;;membrane;;transmembrane transporter activity;;plasma membrane;;transmembrane transport;;plasmodesma	GO:0071702;;GO:0016021;;GO:0016020;;GO:0022857;;GO:0005886;;GO:0055085;;GO:0009506	9.91667	4.03	1.56574	8.13e-07	1.67e-05
GLYMA_19G130400	positive regulation of sequence-specific DNA binding transcription factor activity	GO:0051091	7.89333	3	1.56482	2.97e-05	0.000425913
GLYMA_06G144300	DNA-directed DNA polymerase activity;;nucleotidyltransferase activity	GO:0003887;;GO:0016779	0.903333	0.343333	1.56353	0.0031494	0.0237431
GLYMA_04G119700	catalytic activity;;hydrolase activity;;trehalose biosynthetic process;;transferase activity, transferring glycosyl groups;;trehalose-phosphatase activity	GO:0003824;;GO:0016787;;GO:0005992;;GO:0016757;;GO:0004805	28.4733	10.6967	1.56142	8.93e-13	4.74e-11
GLYMA_02G092300	calcium ion binding	GO:0005509	9.04667	3.42667	1.55889	0.00484542	0.0336672
GLYMA_20G175500	regulation of transcription, DNA-templated;;nucleus;;DNA binding	GO:0006355;;GO:0005634;;GO:0003677	3.03	1.07	1.5571	0.000411244	0.0042532
GLYMA_04G025100	hydrolase activity;;nucleus;;hydrolase activity, hydrolyzing N-glycosyl compounds;;N6-(Delta2-isopentenyl)-adenosine 5'-monophosphate phosphoribohydrolase activity;;cytokinin biosynthetic process;;cytosol	GO:0016787;;GO:0005634;;GO:0016799;;GO:0102682;;GO:0009691;;GO:0005829	41.5633	16.51	1.55699	2.52e-07	5.7e-06
GLYMA_05G040400	transaminase activity;;cellular amino acid metabolic process;;carbon-sulfur lyase activity	GO:0008483;;GO:0006520;;GO:0016846	2.24333	0.856667	1.55606	0.000559739	0.00557642
GLYMA_12G198600	protein phosphorylation;;membrane;;phosphorylation;;integral component of membrane;;protein kinase activity;;carbohydrate binding;;nucleotide binding;;protein serine/threonine kinase activity;;transferase activity;;kinase activity;;plasma membrane;;old GO;;ATP binding;;recognition of pollen	GO:0006468;;GO:0016020;;GO:0016310;;GO:0016021;;GO:0004672;;GO:0030246;;GO:0000166;;GO:0004674;;GO:0016740;;GO:0016301;;GO:0005886;;GO:0106310;;GO:0005524;;GO:0048544	6.08	2.32	1.5557	5.98e-08	1.5e-06
GLYMA_17G064900	glucan metabolic process;;hydrolase activity;;primary root development;;cell wall biogenesis;;carbohydrate metabolic process;;xyloglucan:xyloglucosyl transferase activity;;cell wall modification;;cell wall;;hydrolase activity, acting on glycosyl bonds;;apoplast;;cell wall organization;;transferase activity;;extracellular region;;metabolic process;;hydrolase activity, hydrolyzing O-glycosyl compou…	GO:0044042;;GO:0016787;;GO:0080022;;GO:0042546;;GO:0005975;;GO:0016762;;GO:0042545;;GO:0005618;;GO:0016798;;GO:0048046;;GO:0071555;;GO:0016740;;GO:0005576;;GO:0008152;;GO:0004553;;GO:0010411	18.99	7.19333	1.55559	1.19e-14	8.64e-13
GLYMA_02G270600			27.2467	10.39	1.55554	3.47e-06	6.19e-05
GLYMA_08G205000	oxidoreductase activity, acting on the CH-OH group of donors, NAD or NADP as acceptor;;hydroxypyruvate reductase activity;;NAD binding;;cytosol;;membrane;;glyoxylate reductase (NADP) activity;;oxidation-reduction process	GO:0016616;;GO:0016618;;GO:0051287;;GO:0005829;;GO:0016020;;GO:0030267;;GO:0055114	15.7733	7.78333	1.55509	9.47e-12	4.33e-10
GLYMA_14G077700	protein phosphorylation;;integral component of membrane;;membrane;;protein kinase activity;;plasma membrane;;ATP binding	GO:0006468;;GO:0016021;;GO:0016020;;GO:0004672;;GO:0005886;;GO:0005524	6.23333	2.39	1.55423	1.05e-08	3.02e-07
GLYMA_09G209400	hydrolase activity;;lipid metabolic process	GO:0016787;;GO:0006629	6.20667	2.41333	1.55074	0.000253242	0.00280553
GLYMA_17G211000	cytoplasm;;SCF-dependent proteasomal ubiquitin-dependent protein catabolic process;;protein binding;;SCF ubiquitin ligase complex	GO:0005737;;GO:0031146;;GO:0005515;;GO:0019005	68.47	26.3633	1.54891	3.6e-19	4.66e-17
GLYMA_13G248300	membrane;;protein phosphorylation;;kinase activity;;transmembrane receptor protein tyrosine kinase activity;;phosphorylation;;protein kinase activity;;carbohydrate binding;;nucleotide binding;;protein serine/threonine kinase activity;;transferase activity;;plasma membrane;;old GO;;ATP binding;;recognition of pollen	GO:0016020;;GO:0006468;;GO:0016301;;GO:0004714;;GO:0016310;;GO:0004672;;GO:0030246;;GO:0000166;;GO:0004674;;GO:0016740;;GO:0005886;;GO:0106310;;GO:0005524;;GO:0048544	0.953333	0.366667	1.54885	0.00297879	0.0226428
GLYMA_06G140600	metal ion binding;;integral component of membrane;;membrane;;ubiquitin protein ligase activity;;positive regulation of ERAD pathway	GO:0046872;;GO:0016021;;GO:0016020;;GO:0061630;;GO:1904294	87.2733	33.44	1.54879	1.47e-32	1.14e-29
GLYMA_20G007500	RNA splicing;;mitochondrial RNA processing;;mitochondrion;;protein binding;;mRNA binding	GO:0008380;;GO:0000963;;GO:0005739;;GO:0005515;;GO:0003729	4.84	1.84667	1.54849	2.61e-05	0.000380218
GLYMA_08G059700	glucose transmembrane transporter activity;;sugar:proton symporter activity;;monosaccharide transport;;symporter activity;;hexose transport;;membrane;;carbohydrate transport;;transmembrane transporter activity;;integral component of plasma membrane;;transmembrane transport;;monosaccharide transmembrane transporter activity;;carbohydrate transmembrane transporter activity	GO:0005355;;GO:0005351;;GO:0015749;;GO:0015293;;GO:0008645;;GO:0016020;;GO:0008643;;GO:0022857;;GO:0005887;;GO:0055085;;GO:0015145;;GO:0015144	142.71	56.88	1.54695	3.89e-23	8.34e-21
GLYMA_11G253900	glucan metabolic process;;hydrolase activity;;cell wall biogenesis;;carbohydrate metabolic process;;xyloglucan:xyloglucosyl transferase activity;;cell wall;;hydrolase activity, acting on glycosyl bonds;;apoplast;;cell wall organization;;transferase activity;;extracellular region;;metabolic process;;hydrolase activity, hydrolyzing O-glycosyl compounds;;xyloglucan metabolic process	GO:0044042;;GO:0016787;;GO:0042546;;GO:0005975;;GO:0016762;;GO:0005618;;GO:0016798;;GO:0048046;;GO:0071555;;GO:0016740;;GO:0005576;;GO:0008152;;GO:0004553;;GO:0010411	82.2633	28.8	1.54623	1.41e-10	5.41e-09
GLYMA_06G319300	translation elongation factor activity;;enzyme inhibitor activity;;negative regulation of catalytic activity	GO:0003746;;GO:0004857;;GO:0043086	195.847	75.3167	1.54598	3.58e-16	3.18e-14
GLYMA_11G207000	protein phosphorylation;;membrane;;phosphorylation;;integral component of membrane;;protein kinase activity;;transmembrane receptor protein tyrosine kinase activity;;nucleotide binding;;protein serine/threonine kinase activity;;transferase activity;;kinase activity;;plasma membrane;;protein autophosphorylation;;ATP binding	GO:0006468;;GO:0016020;;GO:0016310;;GO:0016021;;GO:0004672;;GO:0004714;;GO:0000166;;GO:0004674;;GO:0016740;;GO:0016301;;GO:0005886;;GO:0046777;;GO:0005524	50.08	19.4233	1.54509	2.09e-07	4.79e-06
GLYMA_03G112800	transcription factor activity, sequence-specific DNA binding;;nucleus;;DNA binding;;regulation of transcription, DNA-templated;;transcription, DNA-templated;;ethylene-activated signaling pathway	GO:0003700;;GO:0005634;;GO:0003677;;GO:0006355;;GO:0006351;;GO:0009873	33.6733	12.6833	1.545	6.97e-09	2.08e-07
GLYMA_04G235100	integral component of membrane;;membrane	GO:0016021;;GO:0016020	6.75333	2.60667	1.54442	1.16e-07	2.77e-06
GLYMA_10G009100	protein phosphorylation;;kinase activity;;phosphorylation;;protein kinase activity;;nucleotide binding;;transmembrane receptor protein serine/threonine kinase activity;;protein serine/threonine kinase activity;;transferase activity;;plasma membrane;;ATP binding	GO:0006468;;GO:0016301;;GO:0016310;;GO:0004672;;GO:0000166;;GO:0004675;;GO:0004674;;GO:0016740;;GO:0005886;;GO:0005524	168.927	70.22	1.54345	2.06e-27	7.43e-25
GLYMA_20G066800	beta-maltose 4-alpha-glucanotransferase activity;;ion transport;;membrane;;calcium activated cation channel activity;;ion transmembrane transport;;4-alpha-glucanotransferase activity;;plasma membrane;;cation transmembrane transport;;integral component of membrane	GO:0102500;;GO:0006811;;GO:0016020;;GO:0005227;;GO:0034220;;GO:0004134;;GO:0005886;;GO:0098655;;GO:0016021	95.3733	36.7333	1.54317	6.83e-09	2.04e-07
GLYMA_07G150900	dioxygenase activity;;oxidoreductase activity, acting on paired donors, with incorporation or reduction of molecular oxygen, 2-oxoglutarate as one donor, and incorporation of one atom each of oxygen into both donors;;jasmonic acid hydrolase;;regulation of jasmonic acid mediated signaling pathway;;metal ion binding;;oxidoreductase activity	GO:0051213;;GO:0016706;;GO:0120091;;GO:2000022;;GO:0046872;;GO:0016491	34.4033	14.4733	1.54156	2.73e-05	0.000394687
GLYMA_18G206600	sequence-specific DNA binding;;transcription regulatory region DNA binding;;transcription factor activity, sequence-specific DNA binding;;nucleus;;regulation of transcription, DNA-templated;;transcription regulatory region sequence-specific DNA binding;;transcription, DNA-templated;;DNA binding;;positive regulation of transcription, DNA-templated	GO:0043565;;GO:0044212;;GO:0003700;;GO:0005634;;GO:0006355;;GO:0000976;;GO:0006351;;GO:0003677;;GO:0045893	4.74333	1.84333	1.54153	3.97e-06	7.01e-05
GLYMA_10G213500			89.3433	34.1633	1.54135	2.84e-13	1.65e-11
GLYMA_13G207100			164.253	62.6833	1.54124	1.19e-19	1.64e-17
GLYMA_10G066100	sequence-specific DNA binding;;positive regulation of transcription from RNA polymerase II promoter in response to heat stress;;transcription factor activity, sequence-specific DNA binding;;S-adenosylmethionine-dependent methyltransferase activity;;nucleus;;regulation of transcription, DNA-templated;;regulation of transcription from RNA polymerase II promoter;;DNA binding;;response to heat;;RNA p…	GO:0043565;;GO:0061408;;GO:0003700;;GO:0008757;;GO:0005634;;GO:0006355;;GO:0006357;;GO:0003677;;GO:0009408;;GO:0000978;;GO:0034605	93.3833	36.32	1.54091	5.94e-18	6.5e-16
GLYMA_07G023700	dihydrokaempferol 4-reductase activity;;coenzyme binding;;cinnamoyl-CoA reductase activity;;oxidoreductase activity, acting on the CH-OH group of donors, NAD or NADP as acceptor;;oxidoreductase activity	GO:0045552;;GO:0050662;;GO:0016621;;GO:0016616;;GO:0016491	45.9567	17.8133	1.54089	6.46e-14	4.19e-12
GLYMA_16G008700	cytoplasm;;fatty acid biosynthetic process;;fatty acid metabolic process;;lipid metabolic process;;dioxygenase activity;;lipid oxidation;;oxidoreductase activity, acting on single donors with incorporation of molecular oxygen, incorporation of two atoms of oxygen;;oxylipin biosynthetic process;;protein binding;;metal ion binding;;oxidoreductase activity	GO:0005737;;GO:0006633;;GO:0006631;;GO:0006629;;GO:0051213;;GO:0034440;;GO:0016702;;GO:0031408;;GO:0005515;;GO:0046872;;GO:0016491	100.453	38.2567	1.5393	8.2e-29	3.59e-26
GLYMA_07G021000	transcription factor activity, sequence-specific DNA binding;;regulation of transcription, DNA-templated;;nucleus;;transcription, DNA-templated;;DNA binding	GO:0003700;;GO:0006355;;GO:0005634;;GO:0006351;;GO:0003677	40.76	16.8533	1.53784	2.29e-14	1.6e-12
GLYMA_04G020300	chloroplast thylakoid membrane;;thylakoid;;metal ion binding;;membrane;;electron transport chain;;electron carrier activity;;copper ion binding;;chloroplast	GO:0009535;;GO:0009579;;GO:0046872;;GO:0016020;;GO:0022900;;GO:0009055;;GO:0005507;;GO:0009507	4.14	1.60333	1.53709	0.000859977	0.00799235
GLYMA_17G028400	integral component of membrane;;membrane	GO:0016021;;GO:0016020	20.51	7.93667	1.53702	9.91e-05	0.00123104
GLYMA_06G294400	kinase activity;;phosphorylation;;integral component of membrane;;membrane;;regulation of salicylic acid mediated signaling pathway;;cellular response to salicylic acid stimulus;;protein binding;;regulation of defense response	GO:0016301;;GO:0016310;;GO:0016021;;GO:0016020;;GO:2000031;;GO:0071446;;GO:0005515;;GO:0031347	5.54333	2.17	1.53579	2.41e-08	6.49e-07
GLYMA_11G215800	transcription regulatory region DNA binding;;sequence-specific DNA binding;;nucleus;;cell differentiation;;regulation of transcription, DNA-templated;;transcription regulatory region sequence-specific DNA binding	GO:0044212;;GO:0043565;;GO:0005634;;GO:0030154;;GO:0006355;;GO:0000976	26.4133	9.76	1.53477	1.16e-09	3.88e-08
GLYMA_19G033500	plant-type cell wall cellulose biosynthetic process;;plant-type cell wall organization;;plant-type cell wall biogenesis;;cellulose microfibril organization;;membrane;;anchored component of plasma membrane	GO:0052324;;GO:0009664;;GO:0009832;;GO:0010215;;GO:0016020;;GO:0046658	28.6867	10.4167	1.5329	4.48e-13	2.52e-11
GLYMA_17G058600	transcription factor activity, sequence-specific DNA binding;;regulation of transcription, DNA-templated;;nucleus;;protein dimerization activity;;sequence-specific DNA binding	GO:0003700;;GO:0006355;;GO:0005634;;GO:0046983;;GO:0043565	433.657	120.95	1.53175	1.14e-13	7.15e-12
GLYMA_13G268200			6.57667	2.55333	1.53169	0.000125378	0.00151343
GLYMA_13G278400	defense response;;integral component of membrane;;membrane;;response to biotic stimulus;;calmodulin binding	GO:0006952;;GO:0016021;;GO:0016020;;GO:0009607;;GO:0005516	11.98	4.72	1.52831	5.18e-08	1.32e-06
GLYMA_08G303700	S-adenosylmethionine-dependent methyltransferase activity;;integral component of membrane;;membrane;;defense response;;signal transduction;;ADP binding	GO:0008757;;GO:0016021;;GO:0016020;;GO:0006952;;GO:0007165;;GO:0043531	35.2033	12.6867	1.52799	7.62e-18	8.26e-16
GLYMA_08G301400	membrane;;DNA binding	GO:0016020;;GO:0003677	2.41333	1.26	1.52689	9.8e-05	0.00122013
GLYMA_07G015800	ATPase activity, coupled to transmembrane movement of substances;;integral component of membrane;;membrane;;ABC-type transmembrane transporter activity;;nucleotide binding;;ATPase activity;;plasma membrane;;transmembrane transport;;ATP binding	GO:0042626;;GO:0016021;;GO:0016020;;GO:0140359;;GO:0000166;;GO:0016887;;GO:0005886;;GO:0055085;;GO:0005524	245.133	96.4133	1.52687	3.41e-30	1.91e-27
GLYMA_07G080700	protein phosphorylation;;membrane;;phosphorylation;;integral component of membrane;;protein kinase activity;;nucleotide binding;;protein serine/threonine kinase activity;;transferase activity;;kinase activity;;plasma membrane;;old GO;;ATP binding;;recognition of pollen	GO:0006468;;GO:0016020;;GO:0016310;;GO:0016021;;GO:0004672;;GO:0000166;;GO:0004674;;GO:0016740;;GO:0016301;;GO:0005886;;GO:0106310;;GO:0005524;;GO:0048544	70.5067	27.64	1.52507	5.22e-13	2.91e-11
GLYMA_17G247800	protein phosphorylation;;integral component of membrane;;membrane;;protein kinase activity;;plasma membrane;;ATP binding	GO:0006468;;GO:0016021;;GO:0016020;;GO:0004672;;GO:0005886;;GO:0005524	2.24	0.876667	1.5249	0.00115715	0.0102591
GLYMA_09G032100	transcription factor activity, sequence-specific DNA binding;;regulation of transcription, DNA-templated;;nucleus;;sequence-specific DNA binding	GO:0003700;;GO:0006355;;GO:0005634;;GO:0043565	72.6367	28.5667	1.52437	7.97e-09	2.35e-07
GLYMA_13G192700	nucleus;;metal ion binding;;protein dimerization activity;;DNA binding	GO:0005634;;GO:0046872;;GO:0046983;;GO:0003677	4.29667	1.68667	1.52266	6.58e-08	1.63e-06
GLYMA_10G192400	hydrolase activity;;carbohydrate metabolic process;;lipid metabolic process;;integral component of membrane;;membrane;;glycoside catabolic process;;hydrolase activity, acting on glycosyl bonds;;beta-glucosidase activity;;glucosylceramide catabolic process;;metabolic process;;hydrolase activity, hydrolyzing O-glycosyl compounds;;glucosylceramidase activity	GO:0016787;;GO:0005975;;GO:0006629;;GO:0016021;;GO:0016020;;GO:0016139;;GO:0016798;;GO:0008422;;GO:0006680;;GO:0008152;;GO:0004553;;GO:0004348	61.7867	26.7433	1.52111	9.12e-26	2.67e-23
GLYMA_08G339900	hydrolase activity;;nucleus;;helicase activity;;RNA-directed DNA methylation;;nucleotide binding;;old GO;;ATP binding	GO:0016787;;GO:0005634;;GO:0004386;;GO:0080188;;GO:0000166;;GO:0140658;;GO:0005524	3.95	1.56667	1.52056	5.8e-17	5.6e-15
GLYMA_11G124500	carbohydrate metabolic process;;cell wall macromolecule catabolic process;;membrane;;defense response;;chitin binding;;chitinase activity;;chitin catabolic process	GO:0005975;;GO:0016998;;GO:0016020;;GO:0006952;;GO:0008061;;GO:0004568;;GO:0006032	306.757	119.343	1.52021	5.71e-13	3.15e-11
GLYMA_09G253500	protein ubiquitination;;integral component of membrane;;membrane;;transferase activity	GO:0016567;;GO:0016021;;GO:0016020;;GO:0016740	9.58333	3.74	1.51954	1.38e-07	3.26e-06
GLYMA_20G102600	membrane;;nucleus;;nuclear outer membrane	GO:0016020;;GO:0005634;;GO:0005640	79.9867	29.31	1.51883	5.24e-17	5.11e-15
GLYMA_17G033600	cytoplasm;;acetyl-CoA biosynthetic process;;lipid metabolic process;;cytosol;;tricarboxylic acid cycle;;nucleotide binding;;catalytic activity;;ATP citrate synthase activity;;transferase activity;;transferase activity, transferring acyl groups, acyl groups converted into alkyl on transfer;;lyase activity;;fatty acid biosynthetic process	GO:0005737;;GO:0006085;;GO:0006629;;GO:0005829;;GO:0006099;;GO:0000166;;GO:0003824;;GO:0003878;;GO:0016740;;GO:0046912;;GO:0016829;;GO:0006633	1.19	0.47	1.518	0.00635515	0.0417054
GLYMA_01G215500	acetyl-CoA metabolic process;;hydroxymethylglutaryl-CoA synthase activity;;lipid metabolic process;;sterol biosynthetic process;;transferase activity;;isoprenoid biosynthetic process;;transferase activity, transferring acyl groups;;steroid biosynthetic process;;farnesyl diphosphate biosynthetic process, mevalonate pathway;;steroid metabolic process	GO:0006084;;GO:0004421;;GO:0006629;;GO:0016126;;GO:0016740;;GO:0008299;;GO:0016746;;GO:0006694;;GO:0010142;;GO:0008202	71.4533	27.9067	1.51787	2e-06	3.77e-05
GLYMA_19G246600	cell proliferation;;nucleus;;transcription coactivator activity;;leaf development;;positive regulation of transcription from RNA polymerase II promoter;;positive regulation of transcription, DNA-templated	GO:0008283;;GO:0005634;;GO:0003713;;GO:0048366;;GO:0045944;;GO:0045893	19.7367	6.64333	1.51708	1.85e-10	7.01e-09
GLYMA_08G115300	transcription factor activity, sequence-specific DNA binding;;regulation of transcription, DNA-templated;;nucleus;;transcription regulatory region sequence-specific DNA binding;;positive regulation of transcription, DNA-templated	GO:0003700;;GO:0006355;;GO:0005634;;GO:0000976;;GO:0045893	182.947	69.94	1.51676	6e-10	2.09e-08
GLYMA_05G229100	transcription factor activity, sequence-specific DNA binding;;regulation of transcription, DNA-templated;;membrane	GO:0003700;;GO:0006355;;GO:0016020	16.14	7.09667	1.514	3.57e-05	0.000499104
GLYMA_11G101200	old GO;;heme binding;;response to oxidative stress;;cellular oxidant detoxification;;extracellular region;;hydrogen peroxide catabolic process;;metal ion binding;;peroxidase activity;;oxidoreductase activity	GO:0140825;;GO:0020037;;GO:0006979;;GO:0098869;;GO:0005576;;GO:0042744;;GO:0046872;;GO:0004601;;GO:0016491	2.18333	0.856667	1.51359	0.00170792	0.0142413
GLYMA_09G099200	protein phosphorylation;;membrane;;phosphorylation;;protein kinase activity;;carbohydrate binding;;nucleotide binding;;protein serine/threonine kinase activity;;transferase activity;;kinase activity;;plasma membrane;;old GO;;ATP binding;;recognition of pollen	GO:0006468;;GO:0016020;;GO:0016310;;GO:0004672;;GO:0030246;;GO:0000166;;GO:0004674;;GO:0016740;;GO:0016301;;GO:0005886;;GO:0106310;;GO:0005524;;GO:0048544	70.6833	27.05	1.51214	5.75e-09	1.74e-07
GLYMA_09G229400	hydrolase activity;;nucleus;;helicase activity;;RNA-directed DNA methylation;;old GO;;ATP binding	GO:0016787;;GO:0005634;;GO:0004386;;GO:0080188;;GO:0140658;;GO:0005524	5.92667	2.31667	1.51139	1.35e-09	4.49e-08
GLYMA_05G245700	metal ion binding;;acid phosphatase activity	GO:0046872;;GO:0003993	11.68	4.56667	1.51137	1.01e-08	2.92e-07
GLYMA_20G010200	plasma membrane	GO:0005886	15.2633	6.04	1.51021	7.89e-09	2.33e-07
GLYMA_10G081900	protein ubiquitination;;transferase activity;;ubiquitin protein ligase activity;;ubiquitin-protein transferase activity	GO:0016567;;GO:0016740;;GO:0061630;;GO:0004842	35.0467	13.9067	1.50979	3.51e-07	7.73e-06
GLYMA_05G049800	transcription factor activity, sequence-specific DNA binding;;regulation of transcription, DNA-templated;;nucleus;;transcription, DNA-templated;;DNA binding	GO:0003700;;GO:0006355;;GO:0005634;;GO:0006351;;GO:0003677	132.133	50.3367	1.50702	1.18e-06	2.35e-05
GLYMA_02G099500	transcription factor activity, sequence-specific DNA binding;;regulation of transcription, DNA-templated;;nucleus;;transcription, DNA-templated;;DNA binding	GO:0003700;;GO:0006355;;GO:0005634;;GO:0006351;;GO:0003677	106.75	42.41	1.50556	8.41e-38	1.46e-34
GLYMA_01G036800	protein binding	GO:0005515	52.58	20.8833	1.50534	4.36e-11	1.81e-09
GLYMA_03G197900	regulation of transcription, DNA-templated;;nucleus;;DNA binding	GO:0006355;;GO:0005634;;GO:0003677	31.2267	11.2767	1.50519	2.19e-10	8.17e-09
GLYMA_10G174700	integral component of membrane;;membrane;;endoplasmic reticulum;;lipid binding;;lipid transport	GO:0016021;;GO:0016020;;GO:0005783;;GO:0008289;;GO:0006869	31.31	12.28	1.5046	6.65e-12	3.08e-10
GLYMA_13G030700	cellulose synthase complex;;microtubule binding;;anisotropic cell growth;;regulation of cellulose biosynthetic process;;protein binding	GO:0010330;;GO:0008017;;GO:0051211;;GO:2001006;;GO:0005515	7.80333	3.10333	1.50216	2.88e-20	4.32e-18
GLYMA_13G094900	glucan metabolic process;;hydrolase activity;;cell wall biogenesis;;carbohydrate metabolic process;;xyloglucan:xyloglucosyl transferase activity;;cell wall;;hydrolase activity, acting on glycosyl bonds;;apoplast;;cell wall organization;;transferase activity;;extracellular region;;metabolic process;;hydrolase activity, hydrolyzing O-glycosyl compounds;;xyloglucan metabolic process	GO:0044042;;GO:0016787;;GO:0042546;;GO:0005975;;GO:0016762;;GO:0005618;;GO:0016798;;GO:0048046;;GO:0071555;;GO:0016740;;GO:0005576;;GO:0008152;;GO:0004553;;GO:0010411	148.393	58.63	1.50106	4.71e-09	1.44e-07
GLYMA_11G220900	defense response;;protein phosphorylation;;membrane;;phosphorylation;;integral component of membrane;;protein kinase activity;;defense response to bacterium;;carbohydrate binding;;nucleotide binding;;transmembrane receptor protein serine/threonine kinase activity;;transferase activity;;defense response to oomycetes;;kinase activity;;plasma membrane;;ATP binding;;transmembrane receptor protein ser…	GO:0006952;;GO:0006468;;GO:0016020;;GO:0016310;;GO:0016021;;GO:0004672;;GO:0042742;;GO:0030246;;GO:0000166;;GO:0004675;;GO:0016740;;GO:0002229;;GO:0016301;;GO:0005886;;GO:0005524;;GO:0007178	6.25333	2.49333	1.49909	1.52e-07	3.56e-06
GLYMA_20G170300	choline kinase activity;;cytoplasm;;CDP-choline pathway;;phosphatidylcholine biosynthetic process;;phosphorylation;;kinase activity;;phosphatidylethanolamine biosynthetic process;;transferase activity;;ethanolamine kinase activity	GO:0004103;;GO:0005737;;GO:0006657;;GO:0006656;;GO:0016310;;GO:0016301;;GO:0006646;;GO:0016740;;GO:0004305	216.673	86.0333	1.49892	1.42e-19	1.93e-17
GLYMA_13G049700	proline catabolic process;;proline metabolic process;;proline dehydrogenase activity;;mitochondrion;;proline catabolic process to glutamate;;FAD binding;;oxidoreductase activity	GO:0006562;;GO:0006560;;GO:0004657;;GO:0005739;;GO:0010133;;GO:0071949;;GO:0016491	13.8633	5.65667	1.49823	8.35e-05	0.00106199
GLYMA_15G067200	membrane;;protein binding	GO:0016020;;GO:0005515	21.5	8.58667	1.49601	5.06e-24	1.21e-21
GLYMA_17G035400	transcription factor activity, sequence-specific DNA binding;;regulation of transcription, DNA-templated;;nucleus;;sequence-specific DNA binding;;DNA binding	GO:0003700;;GO:0006355;;GO:0005634;;GO:0043565;;GO:0003677	50.53	20.6267	1.49575	2.99e-21	5.12e-19
GLYMA_02G195500	hydrolase activity;;nucleus;;helicase activity;;RNA helicase activity;;RNA binding;;nucleic acid binding;;nucleotide binding;;ATP binding	GO:0016787;;GO:0005634;;GO:0004386;;GO:0003724;;GO:0003723;;GO:0003676;;GO:0000166;;GO:0005524	66.79	25.98	1.49289	9.72e-20	1.36e-17
GLYMA_06G101600	cytoplasm;;protein binding;;oxidoreductase activity	GO:0005737;;GO:0005515;;GO:0016491	106.59	39.05	1.49231	7.87e-16	6.71e-14
GLYMA_09G075500	defense response;;S-adenosylmethionine-dependent methyltransferase activity;;signal transduction;;ADP binding	GO:0006952;;GO:0008757;;GO:0007165;;GO:0043531	5.97	2.35	1.49146	3.84e-05	0.000532394
GLYMA_15G079100	transcription factor activity, sequence-specific DNA binding;;nucleus;;DNA binding;;regulation of transcription, DNA-templated;;transcription, DNA-templated;;ethylene-activated signaling pathway	GO:0003700;;GO:0005634;;GO:0003677;;GO:0006355;;GO:0006351;;GO:0009873	89.1767	35.6233	1.49123	3.51e-17	3.5e-15
GLYMA_13G089800	nucleus;;ribonucleoprotein complex;;RNA binding;;nucleic acid binding;;mRNA binding	GO:0005634;;GO:1990904;;GO:0003723;;GO:0003676;;GO:0003729	5.88333	2.29333	1.48928	0.000702947	0.00677059
GLYMA_11G028300	protein phosphorylation;;phosphorylation;;integral component of membrane;;membrane;;protein binding;;protein kinase activity;;ATP binding	GO:0006468;;GO:0016310;;GO:0016021;;GO:0016020;;GO:0005515;;GO:0004672;;GO:0005524	1.55667	0.626667	1.48642	1.21e-06	2.4e-05
GLYMA_02G009500	nucleus;;regulation of systemic acquired resistance	GO:0005634;;GO:0010112	246.793	97.5167	1.48452	2.96e-11	1.26e-09
GLYMA_20G180000	pattern specification process;;auxin-activated signaling pathway;;response to hormone;;nucleus;;regulation of transcription, DNA-templated;;transcription, DNA-templated;;DNA binding;;root cap development;;cell division	GO:0007389;;GO:0009734;;GO:0009725;;GO:0005634;;GO:0006355;;GO:0006351;;GO:0003677;;GO:0048829;;GO:0051301	21.56	8.69333	1.48373	1.64e-08	4.54e-07
GLYMA_16G020500	intracellular membrane-bounded organelle;;transcription factor activity, sequence-specific DNA binding;;nucleus;;regulation of transcription, DNA-templated;;transcription regulatory region sequence-specific DNA binding;;protein dimerization activity	GO:0043231;;GO:0003700;;GO:0005634;;GO:0006355;;GO:0000976;;GO:0046983	14.1933	5.71667	1.48314	5.03e-18	5.55e-16
GLYMA_08G281600	side of membrane;;plasma membrane	GO:0098552;;GO:0005886	354.857	140.123	1.4827	2.21e-07	5.05e-06
GLYMA_11G097100	integral component of membrane;;membrane	GO:0016021;;GO:0016020	2.13667	0.86	1.48231	0.000893732	0.00825977
GLYMA_13G111500	NAD+ ADP-ribosyltransferase activity	GO:0003950	531.6	217.157	1.48069	2.42e-21	4.21e-19
GLYMA_09G145700	protein binding	GO:0005515	5.39333	2.25667	1.4796	1.06e-08	3.06e-07
GLYMA_13G176400	cytoplasm;;ubiquitin protein ligase binding;;ribosome;;nucleus;;modification-dependent protein catabolic process;;protein ubiquitination;;protein binding;;protein tag;;mRNA binding	GO:0005737;;GO:0031625;;GO:0005840;;GO:0005634;;GO:0019941;;GO:0016567;;GO:0005515;;GO:0031386;;GO:0003729	25.3767	10.23	1.47911	4.72e-09	1.44e-07
GLYMA_20G068000			29.0533	11.8167	1.47809	0.0065475	0.0426566
GLYMA_08G189500	cytoplasm;;fatty acid biosynthetic process;;fatty acid metabolic process;;lipid metabolic process;;dioxygenase activity;;lipid oxidation;;oxidoreductase activity, acting on single donors with incorporation of molecular oxygen, incorporation of two atoms of oxygen;;oxylipin biosynthetic process;;protein binding;;metal ion binding;;oxidoreductase activity	GO:0005737;;GO:0006633;;GO:0006631;;GO:0006629;;GO:0051213;;GO:0034440;;GO:0016702;;GO:0031408;;GO:0005515;;GO:0046872;;GO:0016491	53.8833	21.94	1.47755	1.18e-16	1.11e-14
GLYMA_04G048600	methyltransferase activity;;integral component of membrane;;membrane;;pectin metabolic process;;S-adenosylmethionine-dependent methyltransferase activity	GO:0008168;;GO:0016021;;GO:0016020;;GO:0045488;;GO:0008757	7.96333	3.36333	1.47689	3.03e-05	0.000432369
GLYMA_18G294300	hydrolase activity;;hydrolase activity, acting on carbon-nitrogen (but not peptide) bonds, in linear amides;;glutamine metabolic process	GO:0016787;;GO:0016811;;GO:0006541	159.38	62.46	1.47621	9.25e-09	2.7e-07
GLYMA_11G176500	nucleus;;DNA binding	GO:0005634;;GO:0003677	17.8233	7.22333	1.47558	7.93e-19	9.66e-17
GLYMA_07G006800	fatty acid biosynthetic process;;lipid oxidation;;oxylipin biosynthetic process;;dioxygenase activity;;oxidoreductase activity, acting on single donors with incorporation of molecular oxygen, incorporation of two atoms of oxygen;;cytoplasm;;metal ion binding;;oxidoreductase activity	GO:0006633;;GO:0034440;;GO:0031408;;GO:0051213;;GO:0016702;;GO:0005737;;GO:0046872;;GO:0016491	33.6233	13.5	1.47553	9.07e-09	2.65e-07
GLYMA_19G233900	oxidoreductase activity, acting on NAD(P)H, oxygen as acceptor;;integral component of membrane;;membrane;;NAD(P)H oxidase activity;;cellular oxidant detoxification;;calcium ion binding;;plasma membrane;;peroxidase activity;;oxidoreductase activity	GO:0050664;;GO:0016021;;GO:0016020;;GO:0016174;;GO:0098869;;GO:0005509;;GO:0005886;;GO:0004601;;GO:0016491	187.42	76.4233	1.47383	7.86e-41	1.87e-37
GLYMA_15G075900	response to stress;;old GO;;unfolded protein binding;;ATP binding	GO:0006950;;GO:0140662;;GO:0051082;;GO:0005524	8.8	3.42333	1.47328	1.75e-06	3.34e-05
GLYMA_02G195900	protein ubiquitination;;transferase activity;;ubiquitin protein ligase activity;;ubiquitin-protein transferase activity	GO:0016567;;GO:0016740;;GO:0061630;;GO:0004842	75.2133	30.6	1.47245	6.63e-09	1.98e-07
GLYMA_18G002200	racemase and epimerase activity, acting on carbohydrates and derivatives;;integral component of membrane;;membrane;;carbohydrate metabolic process;;coenzyme binding	GO:0016857;;GO:0016021;;GO:0016020;;GO:0005975;;GO:0050662	9.82	3.98333	1.4722	4.98e-10	1.76e-08
GLYMA_18G240700	ATPase activity;;ATP binding;;nucleotide binding	GO:0016887;;GO:0005524;;GO:0000166	35.7567	15.2367	1.47042	8.61e-21	1.39e-18
GLYMA_20G111600	integral component of membrane;;membrane	GO:0016021;;GO:0016020	188.98	75.78	1.47032	6.09e-11	2.47e-09
GLYMA_11G164800	carbamoyl-phosphate synthase (glutamine-hydrolyzing) activity	GO:0004088	9.9	3.93667	1.46971	0.000154598	0.00181893
GLYMA_15G088500	cytoplasm;;protein phosphorylation;;pre-autophagosomal structure;;phosphorylation;;cytosol;;membrane;;autophagosome;;autophagosome assembly;;protein serine/threonine kinase activity;;protein binding;;protein kinase activity;;regulation of autophagy;;ATP binding	GO:0005737;;GO:0006468;;GO:0000407;;GO:0016310;;GO:0005829;;GO:0016020;;GO:0005776;;GO:0000045;;GO:0004674;;GO:0005515;;GO:0004672;;GO:0010506;;GO:0005524	115.817	47.78	1.4692	1.02e-19	1.41e-17
GLYMA_17G259000	cytoplasm;;endoplasmic reticulum;;lipid transport;;integral component of membrane;;membrane;;lipid binding;;intracellular organelle;;endomembrane system;;metal ion binding	GO:0005737;;GO:0005783;;GO:0006869;;GO:0016021;;GO:0016020;;GO:0008289;;GO:0043229;;GO:0012505;;GO:0046872	22.6933	9.75333	1.465	1.91e-06	3.62e-05
GLYMA_02G149000	shoot system development;;negative regulation of cell proliferation;;plasma membrane	GO:0048367;;GO:0008285;;GO:0005886	15.1033	6.04667	1.46412	1.82e-07	4.22e-06
GLYMA_06G310000	hydrolase activity;;ADP binding;;S-adenosylmethionine-dependent methyltransferase activity;;defense response;;signal transduction;;ATPase activity	GO:0016787;;GO:0043531;;GO:0008757;;GO:0006952;;GO:0007165;;GO:0016887	2.22667	0.906667	1.46336	0.00529986	0.0361399
GLYMA_16G171800	phosphorylation;;integral component of membrane;;membrane;;protein serine/threonine kinase activity;;transmembrane receptor protein tyrosine kinase activity;;protein binding;;MAP kinase kinase kinase activity	GO:0016310;;GO:0016021;;GO:0016020;;GO:0004674;;GO:0004714;;GO:0005515;;GO:0004709	4.11333	1.96667	1.46305	0.00170028	0.0141964
GLYMA_20G113800	hydrolase activity	GO:0016787	10.7533	4.40667	1.46234	9.45e-06	0.000154049
GLYMA_06G001500	hydrolase activity;;endoplasmic reticulum;;membrane;;hydrolase activity, acting on ester bonds;;endoplasmic reticulum membrane;;protein transport;;chloroplast	GO:0016787;;GO:0005783;;GO:0016020;;GO:0016788;;GO:0005789;;GO:0015031;;GO:0009507	3.43667	1.42	1.46212	1.97e-05	0.000295837
GLYMA_08G145600	Golgi apparatus;;trans-Golgi network;;integral component of membrane;;membrane;;cellulose biosynthetic process;;cell wall organization;;transferase activity;;plant-type primary cell wall biogenesis;;cellulose synthase (UDP-forming) activity;;transferase activity, transferring glycosyl groups;;plasma membrane;;cellulose synthase activity;;metal ion binding	GO:0005794;;GO:0005802;;GO:0016021;;GO:0016020;;GO:0030244;;GO:0071555;;GO:0016740;;GO:0009833;;GO:0016760;;GO:0016757;;GO:0005886;;GO:0016759;;GO:0046872	83.5267	34.32	1.46002	2.16e-17	2.21e-15
GLYMA_09G077400	membrane;;5'-nucleotidase activity;;deoxyribonucleotide catabolic process	GO:0016020;;GO:0008253;;GO:0009264	13.01	5.78667	1.45943	1.29e-12	6.67e-11
GLYMA_13G323400	kinase activity;;endoplasmic reticulum;;dolichyl monophosphate biosynthetic process;;phosphorylation;;membrane;;dolichol kinase activity;;transferase activity;;integral component of endoplasmic reticulum membrane	GO:0016301;;GO:0005783;;GO:0043048;;GO:0016310;;GO:0016020;;GO:0004168;;GO:0016740;;GO:0030176	30.07	12.91	1.4576	1.04e-13	6.57e-12
GLYMA_13G279100			32.6933	13.6067	1.45507	5.08e-07	1.08e-05
GLYMA_20G210900	fatty acid biosynthetic process;;integral component of membrane;;membrane;;fatty acid elongase activity;;transferase activity;;transferase activity, transferring acyl groups;;transferase activity, transferring acyl groups other than amino-acyl groups	GO:0006633;;GO:0016021;;GO:0016020;;GO:0009922;;GO:0016740;;GO:0016746;;GO:0016747	43.62	17.95	1.45503	1.96e-25	5.52e-23
GLYMA_01G204200	cytoplasm;;protein phosphorylation;;phosphorylation;;nucleus;;kinase activity;;nucleotide binding;;protein serine/threonine kinase activity;;transferase activity;;plasma membrane;;protein kinase activity;;intracellular signal transduction;;ATP binding	GO:0005737;;GO:0006468;;GO:0016310;;GO:0005634;;GO:0016301;;GO:0000166;;GO:0004674;;GO:0016740;;GO:0005886;;GO:0004672;;GO:0035556;;GO:0005524	16.8833	6.86	1.45456	4.31e-08	1.11e-06
GLYMA_12G221400	transcription factor activity, sequence-specific DNA binding;;nucleus;;regulation of transcription, DNA-templated;;positive regulation of transcription, DNA-templated;;DNA binding;;system development	GO:0003700;;GO:0005634;;GO:0006355;;GO:0045893;;GO:0003677;;GO:0048731	1.56667	0.643333	1.45351	0.000360043	0.00379258
GLYMA_13G084600	Golgi apparatus;;endoplasmic reticulum;;protein glycosylation;;integral component of membrane;;membrane;;Golgi membrane;;transferase activity;;transferase activity, transferring glycosyl groups;;transferase activity, transferring hexosyl groups;;beta-1,3-galactosyltransferase activity	GO:0005794;;GO:0005783;;GO:0006486;;GO:0016021;;GO:0016020;;GO:0000139;;GO:0016740;;GO:0016757;;GO:0016758;;GO:0048531	27.7133	9.64667	1.45328	6.35e-06	0.000107198
GLYMA_16G019500	nucleus;;ribonucleoprotein complex;;RNA binding;;nucleic acid binding;;mRNA binding	GO:0005634;;GO:1990904;;GO:0003723;;GO:0003676;;GO:0003729	7.27333	3.18667	1.45309	5.85e-08	1.47e-06
GLYMA_14G112500			202.723	82.45	1.45221	1.45e-14	1.03e-12
GLYMA_03G223000	cytoplasm;;methionine adenosyltransferase activity;;S-adenosylmethionine biosynthetic process;;cytosol;;nucleotide binding;;transferase activity;;metal ion binding;;one-carbon metabolic process;;ATP binding	GO:0005737;;GO:0004478;;GO:0006556;;GO:0005829;;GO:0000166;;GO:0016740;;GO:0046872;;GO:0006730;;GO:0005524	593.287	240.063	1.45123	1.42e-12	7.32e-11
GLYMA_08G002200	response to UV-B;;photoreceptor activity;;protein homodimerization activity	GO:0010224;;GO:0009881;;GO:0042803	3.94667	1.58333	1.45071	5.47e-05	0.000732974
GLYMA_10G081100			2.81	1.16333	1.44984	0.000417033	0.00430607
GLYMA_15G061000	cytoplasm;;metal ion binding;;proteasome-mediated ubiquitin-dependent protein catabolic process;;nucleus;;ubiquitin protein ligase activity;;protein ubiquitination;;ubiquitin-dependent protein catabolic process;;protein binding;;GID complex;;ubiquitin-protein transferase activity	GO:0005737;;GO:0046872;;GO:0043161;;GO:0005634;;GO:0061630;;GO:0016567;;GO:0006511;;GO:0005515;;GO:0034657;;GO:0004842	25.51	14.5133	1.44969	1.66e-17	1.72e-15
GLYMA_18G287900	cytoplasm;;response to unfolded protein;;ATPase activity, coupled;;heat shock protein binding;;cellular response to heat;;protein binding involved in protein folding;;unfolded protein binding;;nucleotide binding;;old GO;;protein refolding;;cellular response to unfolded protein;;ATPase activity;;chaperone mediated protein folding requiring cofactor;;misfolded protein binding;;ATP binding	GO:0005737;;GO:0006986;;GO:0042623;;GO:0031072;;GO:0034605;;GO:0044183;;GO:0051082;;GO:0000166;;GO:0140662;;GO:0042026;;GO:0034620;;GO:0016887;;GO:0051085;;GO:0051787;;GO:0005524	37.04	15.3133	1.4494	2.62e-14	1.81e-12
GLYMA_07G176400			1.86	0.77	1.44767	0.00298069	0.0226428
GLYMA_14G069200	plasma membrane	GO:0005886	84.2133	34.69	1.44761	5.62e-11	2.29e-09
GLYMA_08G261200	cytoplasm;;methylation;;S-adenosylmethionine-homocysteine S-methyltransferase activity;;S-methylmethionine cycle;;metal ion binding;;transferase activity;;zinc ion binding;;betaine-homocysteine S-methyltransferase activity;;methyltransferase activity;;methionine biosynthetic process	GO:0005737;;GO:0032259;;GO:0008898;;GO:0033528;;GO:0046872;;GO:0016740;;GO:0008270;;GO:0047150;;GO:0008168;;GO:0009086	10.7867	4.53	1.44605	4.65e-05	0.000634334
GLYMA_15G172600	cytoplasm;;protein phosphorylation;;phosphorylation;;kinase activity;;nucleotide binding;;protein serine/threonine kinase activity;;transferase activity;;protein kinase activity;;ATP binding	GO:0005737;;GO:0006468;;GO:0016310;;GO:0016301;;GO:0000166;;GO:0004674;;GO:0016740;;GO:0004672;;GO:0005524	31.58	14.37	1.44309	3.81e-08	9.9e-07
GLYMA_02G307800			27.2467	11.2767	1.44289	2.31e-06	4.29e-05
GLYMA_10G018800	protein ubiquitination;;catalytic activity, acting on a protein;;metal ion binding;;ligase activity;;transferase activity	GO:0016567;;GO:0140096;;GO:0046872;;GO:0016874;;GO:0016740	39.83	14.61	1.44288	7.45e-08	1.84e-06
GLYMA_15G177400	protein ubiquitination;;ubiquitin-dependent protein catabolic process;;SCF ubiquitin ligase complex;;SCF-dependent proteasomal ubiquitin-dependent protein catabolic process	GO:0016567;;GO:0006511;;GO:0019005;;GO:0031146	54.2633	19.4633	1.44151	6.78e-16	5.83e-14
GLYMA_12G222500			97.2933	40.2433	1.44047	3.36e-09	1.05e-07
GLYMA_20G211700	enzyme regulator activity;;nucleus;;spindle pole body organization;;calcium ion binding;;calcium-mediated signaling	GO:0030234;;GO:0005634;;GO:0051300;;GO:0005509;;GO:0019722	206.237	74.6767	1.44002	1.18e-39	2.64e-36
GLYMA_13G268100	protein phosphorylation;;kinase activity;;phosphorylation;;integral component of membrane;;membrane;;nucleotide binding;;protein serine/threonine kinase activity;;transferase activity;;protein binding;;protein kinase activity;;ATP binding	GO:0006468;;GO:0016301;;GO:0016310;;GO:0016021;;GO:0016020;;GO:0000166;;GO:0004674;;GO:0016740;;GO:0005515;;GO:0004672;;GO:0005524	1.31	0.606667	1.43875	0.00124841	0.0109285
GLYMA_15G072600			26.95	11.2233	1.43742	9.99e-17	9.43e-15
GLYMA_20G066300	integral component of membrane;;membrane;;protein ubiquitination;;transferase activity;;ubiquitin-dependent protein catabolic process;;ubiquitin protein ligase activity	GO:0016021;;GO:0016020;;GO:0016567;;GO:0016740;;GO:0006511;;GO:0061630	8.25667	3.49	1.43628	0.000569705	0.00566614
GLYMA_13G100100	serine-type endopeptidase activity;;hydrolase activity;;cell wall;;membrane;;proteolysis;;peptidase activity;;serine-type peptidase activity	GO:0004252;;GO:0016787;;GO:0005618;;GO:0016020;;GO:0006508;;GO:0008233;;GO:0008236	17.9933	7.44667	1.434	3.63e-19	4.69e-17
GLYMA_11G105000	protein phosphorylation;;phosphorylation;;integral component of membrane;;membrane;;protein binding;;protein kinase activity;;ATP binding	GO:0006468;;GO:0016310;;GO:0016021;;GO:0016020;;GO:0005515;;GO:0004672;;GO:0005524	9.72667	4.29667	1.43382	2.92e-09	9.24e-08
GLYMA_13G285800	nucleic acid binding	GO:0003676	17.4467	7.28333	1.43331	7.05e-14	4.55e-12
GLYMA_18G091800	defense response;;myosin phosphatase activity;;response to other organism;;ADP binding	GO:0006952;;GO:0017018;;GO:0051707;;GO:0043531	27.1767	11.31	1.43323	1.74e-09	5.69e-08
GLYMA_10G148700	sequence-specific DNA binding;;transcription factor activity, sequence-specific DNA binding;;regulation of salicylic acid biosynthetic process;;nucleus;;regulation of transcription, DNA-templated;;calmodulin binding;;DNA binding	GO:0043565;;GO:0003700;;GO:0080142;;GO:0005634;;GO:0006355;;GO:0005516;;GO:0003677	22.05	9.22	1.43247	5.74e-05	0.000764946
GLYMA_08G189600	cytoplasm;;fatty acid biosynthetic process;;fatty acid metabolic process;;lipid metabolic process;;dioxygenase activity;;lipid oxidation;;oxidoreductase activity, acting on single donors with incorporation of molecular oxygen, incorporation of two atoms of oxygen;;oxylipin biosynthetic process;;protein binding;;metal ion binding;;oxidoreductase activity	GO:0005737;;GO:0006633;;GO:0006631;;GO:0006629;;GO:0051213;;GO:0034440;;GO:0016702;;GO:0031408;;GO:0005515;;GO:0046872;;GO:0016491	5.15667	2.18	1.43226	9.48e-13	5.01e-11
GLYMA_03G111700	transcription factor activity, sequence-specific DNA binding;;nucleus;;DNA binding;;regulation of transcription, DNA-templated;;transcription, DNA-templated;;ethylene-activated signaling pathway	GO:0003700;;GO:0005634;;GO:0003677;;GO:0006355;;GO:0006351;;GO:0009873	46.2833	19.1667	1.43226	3.68e-15	2.85e-13
GLYMA_06G157400	regulation of transcription, DNA-templated;;nucleus;;regulation of systemic acquired resistance;;DNA binding	GO:0006355;;GO:0005634;;GO:0010112;;GO:0003677	503.453	211.797	1.43225	1.24e-20	1.97e-18
GLYMA_14G017000			135.763	43.4433	1.43137	4.74e-30	2.55e-27
GLYMA_18G128600	Golgi apparatus;;endoplasmic reticulum;;protein glycosylation;;primary metabolic process;;carbohydrate derivative biosynthetic process;;integral component of membrane;;membrane;;carbohydrate binding;;Golgi membrane;;transferase activity;;macromolecule biosynthetic process;;galactosyltransferase activity;;transferase activity, transferring glycosyl groups;;transferase activity, transferring hexosy…	GO:0005794;;GO:0005783;;GO:0006486;;GO:0044238;;GO:1901137;;GO:0016021;;GO:0016020;;GO:0030246;;GO:0000139;;GO:0016740;;GO:0009059;;GO:0008378;;GO:0016757;;GO:0016758	3.31667	1.39	1.4312	0.000300212	0.00324481
GLYMA_11G251000	Golgi apparatus;;methylation;;plant-type secondary cell wall biogenesis;;S-adenosylmethionine-dependent methyltransferase activity;;integral component of membrane;;membrane;;Golgi membrane;;cell wall organization or biogenesis;;xylan biosynthetic process;;methyltransferase activity;;xylan metabolic process	GO:0005794;;GO:0032259;;GO:0009834;;GO:0008757;;GO:0016021;;GO:0016020;;GO:0000139;;GO:0071554;;GO:0045492;;GO:0008168;;GO:0045491	6.86333	2.95	1.43075	4.07e-06	7.19e-05
GLYMA_03G033900	protein kinase binding;;regulation of cyclin-dependent protein serine/threonine kinase activity	GO:0019901;;GO:0000079	16.2133	6.72667	1.43068	3.09e-11	1.31e-09
GLYMA_18G015500	catalytic activity;;peptide modification;;carbohydrate metabolic process;;plasma membrane	GO:0003824;;GO:0031179;;GO:0005975;;GO:0005886	178.097	73.91	1.43001	6.6e-16	5.68e-14
GLYMA_02G280800	integral component of membrane;;ion transport;;membrane;;magnesium ion transmembrane transport;;magnesium ion transport;;plasma membrane;;endosome;;early endosome;;magnesium ion transmembrane transporter activity	GO:0016021;;GO:0006811;;GO:0016020;;GO:1903830;;GO:0015693;;GO:0005886;;GO:0005768;;GO:0005769;;GO:0015095	133.673	54.0167	1.42921	2.08e-20	3.2e-18
GLYMA_02G211600	cytoplasm;;hydrolase activity;;nucleus	GO:0005737;;GO:0016787;;GO:0005634	25.3733	10.4467	1.42895	9.48e-13	5.01e-11
GLYMA_04G029900	membrane	GO:0016020	22.4933	9.19667	1.42883	2.85e-22	5.61e-20
GLYMA_13G370200	chloroplast thylakoid membrane;;chloroplast stroma;;amino acid binding;;chloroplast	GO:0009535;;GO:0009570;;GO:0016597;;GO:0009507	3.08667	1.22333	1.42864	0.00163761	0.0137575
GLYMA_17G038800	sequence-specific DNA binding;;regulation of transcription from RNA polymerase II promoter;;nucleus;;membrane;;transcription cofactor activity;;regulation of transcription, DNA-templated;;transcriptional activator activity, RNA polymerase II core promoter proximal region sequence-specific binding;;positive regulation of transcription from RNA polymerase II promoter;;calmodulin binding;;protein bi…	GO:0043565;;GO:0006357;;GO:0005634;;GO:0016020;;GO:0003712;;GO:0006355;;GO:0001077;;GO:0045944;;GO:0005516;;GO:0005515;;GO:0003677;;GO:0003690	25.68	10.7533	1.42734	8.61e-25	2.23e-22
GLYMA_05G242600	integral component of membrane;;membrane	GO:0016021;;GO:0016020	94.7233	35.1867	1.42574	8.91e-09	2.61e-07
GLYMA_10G012400	integral component of membrane;;membrane	GO:0016021;;GO:0016020	19.2967	8.06667	1.42558	1.25e-12	6.5e-11
GLYMA_18G088300	defense response;;defense response to other organism;;response to other organism;;ADP binding	GO:0006952;;GO:0098542;;GO:0051707;;GO:0043531	8.09	3.39333	1.42531	1.3e-10	5.03e-09
GLYMA_19G161700	membrane;;metal ion binding;;ubiquitin-protein transferase activity	GO:0016020;;GO:0046872;;GO:0004842	4.72	1.99	1.42466	1.06e-08	3.06e-07
GLYMA_06G191400	lipid transporter activity;;ATPase activity, coupled to transmembrane movement of substances;;intracellular membrane-bounded organelle;;lipid transport;;integral component of membrane;;membrane;;ABC-type transmembrane transporter activity;;nucleotide binding;;ATPase activity;;transmembrane transport;;ATP binding	GO:0005319;;GO:0042626;;GO:0043231;;GO:0006869;;GO:0016021;;GO:0016020;;GO:0140359;;GO:0000166;;GO:0016887;;GO:0055085;;GO:0005524	34.9967	14.9267	1.42369	2.11e-18	2.43e-16
GLYMA_02G247600	protein phosphorylation;;membrane;;phosphorylation;;kinase activity;;nucleotide binding;;protein serine/threonine kinase activity;;transferase activity;;protein kinase activity;;ATP binding	GO:0006468;;GO:0016020;;GO:0016310;;GO:0016301;;GO:0000166;;GO:0004674;;GO:0016740;;GO:0004672;;GO:0005524	124.32	51.8067	1.42322	2.93e-23	6.3e-21
GLYMA_06G093400	transcription factor activity, sequence-specific DNA binding;;nucleus;;membrane;;regulation of transcription, DNA-templated;;transcription, DNA-templated;;AT DNA binding;;integral component of membrane	GO:0003700;;GO:0005634;;GO:0016020;;GO:0006355;;GO:0006351;;GO:0003680;;GO:0016021	2.32667	0.98	1.421	8.82e-06	0.000144574
GLYMA_04G082900	peptidyl-threonine phosphorylation;;protein phosphorylation;;peptidyl-serine phosphorylation;;endocytosis;;phosphorylation;;nucleus;;kinase activity;;nucleotide binding;;protein serine/threonine kinase activity;;transferase activity;;signal transduction;;protein kinase activity;;ATP binding	GO:0018107;;GO:0006468;;GO:0018105;;GO:0006897;;GO:0016310;;GO:0005634;;GO:0016301;;GO:0000166;;GO:0004674;;GO:0016740;;GO:0007165;;GO:0004672;;GO:0005524	126.273	53.0867	1.42053	2.73e-21	4.69e-19
GLYMA_04G229800	plastid;;membrane;;protein kinase activity;;response to heat;;ATP binding;;chloroplast	GO:0009536;;GO:0016020;;GO:0004672;;GO:0009408;;GO:0005524;;GO:0009507	4.17667	1.75	1.41903	0.00250924	0.0196191
GLYMA_19G219600	nucleus;;regulation of systemic acquired resistance	GO:0005634;;GO:0010112	11.84	4.90667	1.41834	4.82e-05	0.000654016
GLYMA_10G204200	transcription factor activity, sequence-specific DNA binding;;regulation of transcription, DNA-templated;;nucleus;;DNA binding	GO:0003700;;GO:0006355;;GO:0005634;;GO:0003677	18.6267	7.90333	1.41781	1.3e-14	9.33e-13
GLYMA_06G027500	auxin-activated signaling pathway;;transcription factor activity, sequence-specific DNA binding;;nucleus;;regulation of transcription, DNA-templated;;auxin biosynthetic process;;positive regulation of transcription, DNA-templated;;DNA binding	GO:0009734;;GO:0003700;;GO:0005634;;GO:0006355;;GO:0009851;;GO:0045893;;GO:0003677	2.82333	1.19	1.41775	6.94e-05	0.000903268
GLYMA_20G137800	phosphorylation;;integral component of membrane;;membrane;;protein serine/threonine kinase activity;;plasma membrane;;protein kinase activity;;ATP binding	GO:0016310;;GO:0016021;;GO:0016020;;GO:0004674;;GO:0005886;;GO:0004672;;GO:0005524	47.2733	20.23	1.41668	9.36e-09	2.73e-07
GLYMA_17G244600	hydrolase activity;;integral component of membrane;;membrane	GO:0016787;;GO:0016021;;GO:0016020	32.93	14.4167	1.41663	5.05e-22	9.39e-20
GLYMA_10G178700	membrane;;G-protein coupled receptor signaling pathway;;signal transduction	GO:0016020;;GO:0007186;;GO:0007165	32.31	14.72	1.41631	5.56e-15	4.21e-13
GLYMA_10G017600	mitochondrion	GO:0005739	393.46	163.113	1.41595	3e-20	4.49e-18
GLYMA_04G225500	cellular oxidant detoxification	GO:0098869	21.83	9.03667	1.4148	4.73e-05	0.000643833
GLYMA_06G156600	membrane;;integral component of membrane;;symporter activity;;auxin-activated signaling pathway;;amino acid transmembrane transport;;amino acid transport;;plasma membrane;;amino acid transmembrane transporter activity	GO:0016020;;GO:0016021;;GO:0015293;;GO:0009734;;GO:0003333;;GO:0006865;;GO:0005886;;GO:0015171	32.1167	13.2367	1.4144	1.06e-13	6.7e-12
GLYMA_13G305800			45.6633	19.1333	1.41354	0.00441453	0.031202
GLYMA_13G303800	protein phosphorylation;;phosphorylation;;integral component of membrane;;membrane;;carbohydrate binding;;protein serine/threonine kinase activity;;plasma membrane;;protein kinase activity;;old GO;;ATP binding;;recognition of pollen	GO:0006468;;GO:0016310;;GO:0016021;;GO:0016020;;GO:0030246;;GO:0004674;;GO:0005886;;GO:0004672;;GO:0106310;;GO:0005524;;GO:0048544	1.39	0.596667	1.41337	0.000868036	0.00805156
GLYMA_11G030900	zinc ion binding	GO:0008270	37.0733	14.4967	1.41264	2.03e-10	7.63e-09
GLYMA_19G132900	hydrolase activity;;triglyceride lipase activity;;lipid metabolic process;;lipid catabolic process;;phospholipase A2 activity;;sterol esterase activity	GO:0016787;;GO:0004806;;GO:0006629;;GO:0016042;;GO:0004623;;GO:0004771	33.0533	13.6567	1.41138	2.87e-14	1.97e-12
GLYMA_15G173500	vacuolar transport;;ESCRT III complex;;multivesicular body;;endosome transport via multivesicular body sorting pathway;;cell separation after cytokinesis;;late endosome to vacuole transport;;protein transport;;intralumenal vesicle formation;;endosome	GO:0007034;;GO:0000815;;GO:0005771;;GO:0032509;;GO:0000920;;GO:0045324;;GO:0015031;;GO:0070676;;GO:0005768	265.717	129.45	1.41082	4.33e-27	1.47e-24
GLYMA_13G352000	transcription factor activity, sequence-specific DNA binding;;regulation of transcription, DNA-templated;;nucleus;;metal ion binding;;DNA binding	GO:0003700;;GO:0006355;;GO:0005634;;GO:0046872;;GO:0003677	49.4367	20.92	1.41046	3.8e-17	3.78e-15
GLYMA_03G201200	anchored component of plasma membrane;;integral component of membrane;;membrane;;defense response to other organism;;plasmodesma	GO:0046658;;GO:0016021;;GO:0016020;;GO:0098542;;GO:0009506	284.573	117.503	1.41031	1.69e-12	8.6e-11
GLYMA_08G347200	protein binding	GO:0005515	3.86333	1.61667	1.41012	0.00310711	0.0234661
GLYMA_13G095200	glucan metabolic process;;hydrolase activity;;cell wall biogenesis;;carbohydrate metabolic process;;xyloglucan:xyloglucosyl transferase activity;;cell wall;;hydrolase activity, acting on glycosyl bonds;;apoplast;;cell wall organization;;transferase activity;;extracellular region;;metabolic process;;hydrolase activity, hydrolyzing O-glycosyl compounds;;xyloglucan metabolic process	GO:0044042;;GO:0016787;;GO:0042546;;GO:0005975;;GO:0016762;;GO:0005618;;GO:0016798;;GO:0048046;;GO:0071555;;GO:0016740;;GO:0005576;;GO:0008152;;GO:0004553;;GO:0010411	899.633	367.333	1.40972	8.49e-15	6.3e-13
GLYMA_14G177400			10.38	4.36667	1.40533	1.02e-05	0.000164277
GLYMA_04G104400	phospholipid transport;;membrane;;intermembrane lipid transfer;;phosphatidylinositol transporter activity	GO:0015914;;GO:0016020;;GO:0120009;;GO:0008526	11.8	6.16333	1.40419	0.00349886	0.0258113
GLYMA_17G166700	histone acetyltransferase complex;;chromatin organization;;nucleus;;regulation of transcription, DNA-templated;;transcription, DNA-templated;;histone acetylation	GO:0000123;;GO:0006325;;GO:0005634;;GO:0006355;;GO:0006351;;GO:0016573	5.06667	2.30333	1.40364	0.000344951	0.00365685
GLYMA_07G080600	integral component of membrane;;membrane;;protein binding;;plasma membrane	GO:0016021;;GO:0016020;;GO:0005515;;GO:0005886	1.03	0.443333	1.40056	0.000435127	0.00446869
GLYMA_06G012900	hydrolase activity;;carbohydrate metabolic process;;hydrolase activity, acting on glycosyl bonds;;anchored component of plasma membrane;;metabolic process;;hydrolase activity, hydrolyzing O-glycosyl compounds;;glucan endo-1,3-beta-D-glucosidase activity	GO:0016787;;GO:0005975;;GO:0016798;;GO:0046658;;GO:0008152;;GO:0004553;;GO:0042973	19.2467	8.49667	1.40054	1.29e-06	2.53e-05
GLYMA_09G095000	DNA integration;;zinc ion binding;;nucleic acid binding	GO:0015074;;GO:0008270;;GO:0003676	1.83667	0.79	1.40037	0.00379886	0.0276452
GLYMA_04G172900	lipid transporter activity;;ATPase activity, coupled to transmembrane movement of substances;;intracellular membrane-bounded organelle;;lipid transport;;integral component of membrane;;membrane;;ABC-type transmembrane transporter activity;;ATPase activity;;transmembrane transport;;ATP binding	GO:0005319;;GO:0042626;;GO:0043231;;GO:0006869;;GO:0016021;;GO:0016020;;GO:0140359;;GO:0016887;;GO:0055085;;GO:0005524	2.28667	0.983333	1.4001	1.21e-05	0.000191271
GLYMA_13G112000	regulation of jasmonic acid mediated signaling pathway;;nucleus;;response to wounding;;regulation of defense response	GO:2000022;;GO:0005634;;GO:0009611;;GO:0031347	702.883	300.617	1.39911	7.71e-30	3.87e-27
GLYMA_10G190100			50.3733	21.5767	1.3989	2.13e-21	3.77e-19
GLYMA_05G162100	cytoplasm;;protein ubiquitination;;nucleus;;ubiquitin-protein transferase activity;;protein binding	GO:0005737;;GO:0016567;;GO:0005634;;GO:0004842;;GO:0005515	26.9567	11.54	1.39855	2.7e-21	4.65e-19
GLYMA_10G013600	ligase activity;;integral component of membrane;;membrane;;protein ubiquitination;;zinc ion binding;;ubiquitin-protein transferase activity	GO:0016874;;GO:0016021;;GO:0016020;;GO:0016567;;GO:0008270;;GO:0004842	9.96333	4.24667	1.3979	0.000372905	0.00390541
GLYMA_14G116800	protein ubiquitination;;ubiquitin-dependent protein catabolic process;;SCF ubiquitin ligase complex;;protein binding;;SCF-dependent proteasomal ubiquitin-dependent protein catabolic process	GO:0016567;;GO:0006511;;GO:0019005;;GO:0005515;;GO:0031146	64.6133	27.6767	1.39778	3.29e-21	5.61e-19
GLYMA_08G004400	regulation of salicylic acid mediated signaling pathway;;plasma membrane;;plant-type hypersensitive response;;defense response;;programmed cell death;;immune response	GO:2000031;;GO:0005886;;GO:0009626;;GO:0006952;;GO:0012501;;GO:0006955	192.597	83.8467	1.39765	1.56e-30	8.96e-28
GLYMA_17G078100	regulation of macromolecule metabolic process;;membrane;;metal ion binding;;zinc ion binding;;nucleic acid binding	GO:0060255;;GO:0016020;;GO:0046872;;GO:0008270;;GO:0003676	45.6767	23.3167	1.39639	4.08e-12	1.94e-10
GLYMA_14G005300	membrane;;plant-type secondary cell wall biogenesis;;plasma membrane	GO:0016020;;GO:0009834;;GO:0005886	32.0867	14.7267	1.39604	3.4e-07	7.51e-06
GLYMA_19G187500	quercetin 7-O-glucosyltransferase activity;;intracellular membrane-bounded organelle;;UDP-glucosyltransferase activity;;quercetin 3-O-glucosyltransferase activity;;transferase activity;;transferase activity, transferring glycosyl groups;;UDP-glycosyltransferase activity	GO:0080044;;GO:0043231;;GO:0035251;;GO:0080043;;GO:0016740;;GO:0016757;;GO:0008194	11.4633	4.92333	1.39487	1.45e-15	1.18e-13
GLYMA_18G281700	defense response;;proteolysis;;ADP binding;;cysteine-type peptidase activity;;protein binding	GO:0006952;;GO:0006508;;GO:0043531;;GO:0008234;;GO:0005515	88.2567	39.7033	1.39482	6.36e-13	3.46e-11
GLYMA_16G221000	integral component of membrane;;membrane;;metal ion transmembrane transporter activity	GO:0016021;;GO:0016020;;GO:0046873	3.01667	1.29333	1.39477	3.86e-05	0.00053495
GLYMA_17G106100	membrane;;growth factor activity	GO:0016020;;GO:0008083	4.85667	2.06333	1.3938	0.000275846	0.00301477
GLYMA_01G033200	defense response;;ATPase activity;;signal transduction;;ADP binding;;S-adenosylmethionine-dependent methyltransferase activity	GO:0006952;;GO:0016887;;GO:0007165;;GO:0043531;;GO:0008757	81.9533	25.0633	1.39312	0.000468146	0.00477514
GLYMA_11G026300	drug transmembrane transport;;integral component of membrane;;membrane;;antiporter activity;;drug transmembrane transporter activity;;transmembrane transporter activity;;xenobiotic transporter activity;;drug transmembrane export;;transmembrane transport	GO:0006855;;GO:0016021;;GO:0016020;;GO:0015297;;GO:0015238;;GO:0022857;;GO:0042910;;GO:1990961;;GO:0055085	44.2667	19.04	1.39235	3.16e-08	8.38e-07
GLYMA_07G055700	S-adenosylmethionine-dependent methyltransferase activity	GO:0008757	11.14	4.70667	1.39227	3.17e-06	5.7e-05
GLYMA_14G152800	ubiquitin protein ligase activity;;protein ubiquitination;;ubiquitin-protein transferase activity;;zinc ion binding;;negative regulation of organ growth;;ligase activity	GO:0061630;;GO:0016567;;GO:0004842;;GO:0008270;;GO:0046621;;GO:0016874	11.3667	4.82667	1.39113	0.00752667	0.0477152
GLYMA_13G234700	sequence-specific DNA binding;;transcription regulatory region DNA binding;;transcription factor activity, sequence-specific DNA binding;;nucleus;;regulation of transcription, DNA-templated;;transcription regulatory region sequence-specific DNA binding;;DNA binding	GO:0043565;;GO:0044212;;GO:0003700;;GO:0005634;;GO:0006355;;GO:0000976;;GO:0003677	6.46333	2.89333	1.3908	8.72e-06	0.000143186
GLYMA_10G231500	protein phosphorylation;;membrane;;phosphorylation;;integral component of membrane;;plasma membrane;;transferase activity;;nucleotide binding;;protein serine/threonine kinase activity;;transmembrane receptor protein tyrosine kinase activity;;plasmodesma;;kinase activity;;protein kinase activity;;protein autophosphorylation;;ATP binding	GO:0006468;;GO:0016020;;GO:0016310;;GO:0016021;;GO:0005886;;GO:0016740;;GO:0000166;;GO:0004674;;GO:0004714;;GO:0009506;;GO:0016301;;GO:0004672;;GO:0046777;;GO:0005524	47.6467	19.6233	1.39042	4.63e-13	2.59e-11
GLYMA_15G231100	ADP binding;;defense response;;DNA integration;;defense response to other organism;;nucleic acid binding;;response to other organism	GO:0043531;;GO:0006952;;GO:0015074;;GO:0098542;;GO:0003676;;GO:0051707	4.08	1.76	1.38821	1.47e-08	4.11e-07
GLYMA_06G110000	hydrolase activity;;RNA modification;;RNA binding;;protein binding;;protein ufmylation;;proteolysis;;peptidase activity;;cell division	GO:0016787;;GO:0009451;;GO:0003723;;GO:0005515;;GO:0071569;;GO:0006508;;GO:0008233;;GO:0051301	1.02667	0.446667	1.38712	3.98e-05	0.000549616
GLYMA_01G098700	hydrolase activity	GO:0016787	54.5767	23.6367	1.38701	2.01e-05	0.000301411
GLYMA_03G208500	cytoplasm;;nucleus;;ribonucleoprotein complex;;RNA binding;;nucleic acid binding;;mRNA binding	GO:0005737;;GO:0005634;;GO:1990904;;GO:0003723;;GO:0003676;;GO:0003729	50.58	21.46	1.3861	1.76e-14	1.25e-12
GLYMA_02G240000	organic substance metabolic process;;polyamine oxidase activity;;polyamine catabolic process;;peroxisome;;oxidoreductase activity	GO:0071704;;GO:0046592;;GO:0006598;;GO:0005777;;GO:0016491	17.3433	8.71333	1.38459	7.47e-08	1.84e-06
GLYMA_20G018200	hydrolase activity;;carbohydrate metabolic process;;integral component of membrane;;membrane;;hydrolase activity, acting on glycosyl bonds;;anchored component of plasma membrane;;metabolic process;;hydrolase activity, hydrolyzing O-glycosyl compounds;;glucan endo-1,3-beta-D-glucosidase activity	GO:0016787;;GO:0005975;;GO:0016021;;GO:0016020;;GO:0016798;;GO:0046658;;GO:0008152;;GO:0004553;;GO:0042973	5.27667	2.28667	1.38404	0.0066331	0.043083
GLYMA_14G063900			27.3667	11.8333	1.38353	1.05e-13	6.62e-12
GLYMA_19G264200	transcription factor activity, sequence-specific DNA binding;;regulation of transcription, DNA-templated;;nucleus;;sequence-specific DNA binding	GO:0003700;;GO:0006355;;GO:0005634;;GO:0043565	64.6367	28.8267	1.3798	5.93e-11	2.41e-09
GLYMA_16G150400	thiol-dependent ubiquitin-specific protease activity	GO:0004843	121.61	52.47	1.37729	4.58e-19	5.82e-17
GLYMA_01G004200	methyltransferase activity;;transferase activity;;O-methyltransferase activity;;methylation;;S-adenosylmethionine-dependent methyltransferase activity	GO:0008168;;GO:0016740;;GO:0008171;;GO:0032259;;GO:0008757	198.36	83.4067	1.37718	1.2e-11	5.4e-10
GLYMA_17G240800	metal ion binding;;ubiquitin protein ligase activity	GO:0046872;;GO:0061630	1.42667	0.626667	1.37636	0.00114418	0.0101631
GLYMA_16G218300	ion channel activity;;membrane;;transmembrane transport;;ion transmembrane transport;;ion transport;;integral component of membrane	GO:0005216;;GO:0016020;;GO:0055085;;GO:0034220;;GO:0006811;;GO:0016021	2.19	0.96	1.37506	2.31e-06	4.28e-05
GLYMA_17G078200			2.18333	1.15333	1.37327	0.000746515	0.00712543
GLYMA_02G010100	C-19 gibberellin 2-beta-dioxygenase activity;;response to red or far red light;;dioxygenase activity;;response to light stimulus;;metal ion binding;;gibberellin catabolic process;;oxidoreductase activity	GO:0052634;;GO:0009639;;GO:0051213;;GO:0009416;;GO:0046872;;GO:0045487;;GO:0016491	64.72	21.39	1.3726	5.97e-12	2.78e-10
GLYMA_02G285700	potassium channel activity;;potassium ion transmembrane transport;;outward rectifier potassium channel activity;;membrane;;stabilization of membrane potential;;plant-type vacuole membrane;;magnesium ion transport;;integral component of plasma membrane;;potassium ion leak channel activity;;vacuolar membrane	GO:0005267;;GO:0071805;;GO:0015271;;GO:0016020;;GO:0030322;;GO:0009705;;GO:0015693;;GO:0005887;;GO:0022841;;GO:0005774	2.96333	1.29	1.3725	4.64e-06	8.09e-05
GLYMA_16G016300	catalytic activity;;calcium ion binding;;3'-5'-exoribonuclease activity	GO:0003824;;GO:0005509;;GO:0000175	383.99	170.427	1.37249	1.09e-13	6.87e-12
GLYMA_01G207300	sequence-specific DNA binding;;transcription factor activity, sequence-specific DNA binding;;nucleus;;regulation of transcription, DNA-templated;;regulation of transcription from RNA polymerase II promoter;;DNA binding;;RNA polymerase II transcription factor activity, sequence-specific DNA binding	GO:0043565;;GO:0003700;;GO:0005634;;GO:0006355;;GO:0006357;;GO:0003677;;GO:0000981	97.2433	42.1267	1.37196	1.36e-07	3.22e-06
GLYMA_19G081200	hormone-mediated signaling pathway;;protein phosphorylation;;membrane;;signaling receptor activity;;phosphorylation;;integral component of membrane;;protein kinase activity;;protein serine/threonine kinase activity;;ATP binding;;protein binding;;plasma membrane;;protein autophosphorylation;;plasmodesma	GO:0009755;;GO:0006468;;GO:0016020;;GO:0038023;;GO:0016310;;GO:0016021;;GO:0004672;;GO:0004674;;GO:0005524;;GO:0005515;;GO:0005886;;GO:0046777;;GO:0009506	10.61	4.64333	1.37184	5.95e-13	3.27e-11
GLYMA_16G129300	integral component of membrane;;membrane;;protein binding	GO:0016021;;GO:0016020;;GO:0005515	2.11667	0.936667	1.37144	0.000883048	0.00817291
GLYMA_12G197900	calcium ion binding	GO:0005509	29.2767	12.5967	1.37119	7.74e-09	2.29e-07
GLYMA_18G103500	shikimate O-hydroxycinnamoyltransferase activity;;transferase activity;;transferase activity, transferring acyl groups other than amino-acyl groups	GO:0047172;;GO:0016740;;GO:0016747	105.31	45.8	1.37033	4.25e-07	9.2e-06
GLYMA_18G127900	signal transduction	GO:0007165	7.96667	3.45667	1.3701	2.65e-07	5.97e-06
GLYMA_05G097300	cytoplasm;;positive regulation of cell proliferation;;protein phosphorylation;;mitotic cell cycle;;regulation of cyclin-dependent protein serine/threonine kinase activity;;protein kinase binding;;cyclin-dependent protein serine/threonine kinase regulator activity;;mitotic cell cycle phase transition;;cell division;;cyclin-dependent protein kinase holoenzyme complex;;regulation of mitotic nuclear …	GO:0005737;;GO:0008284;;GO:0006468;;GO:0000278;;GO:0000079;;GO:0019901;;GO:0016538;;GO:0044772;;GO:0051301;;GO:0000307;;GO:0007088;;GO:0005634;;GO:0007049;;GO:0045787	39.6633	17.17	1.36957	1.82e-06	3.46e-05
GLYMA_14G176400	apoplast;;extracellular region;;extracellular space	GO:0048046;;GO:0005576;;GO:0005615	770.587	333.117	1.3695	6.94e-10	2.4e-08
GLYMA_08G173100			6.57	3.31	1.36861	1.19e-06	2.36e-05
GLYMA_03G233200			2.6	1.11667	1.36743	0.00559345	0.0376667
GLYMA_03G191100	sequence-specific DNA binding;;positive regulation of transcription from RNA polymerase II promoter in response to heat stress;;transcription factor activity, sequence-specific DNA binding;;S-adenosylmethionine-dependent methyltransferase activity;;nucleus;;membrane;;regulation of transcription, DNA-templated;;regulation of transcription from RNA polymerase II promoter;;DNA binding;;RNA polymeras…	GO:0043565;;GO:0061408;;GO:0003700;;GO:0008757;;GO:0005634;;GO:0016020;;GO:0006355;;GO:0006357;;GO:0003677;;GO:0000978;;GO:0034605	10.0133	4.54333	1.36685	1.51e-06	2.92e-05
GLYMA_02G017100	mitochondrion	GO:0005739	129.46	56.21	1.36458	4.33e-14	2.88e-12
GLYMA_20G209000	cytoplasm;;membrane;;cell wall pectin metabolic process;;S-adenosylmethionine-dependent methyltransferase activity;;integral component of membrane;;trans-Golgi network;;vacuolar membrane;;transferase activity;;methyltransferase activity;;methylation;;endosome	GO:0005737;;GO:0016020;;GO:0052546;;GO:0008757;;GO:0016021;;GO:0005802;;GO:0005774;;GO:0016740;;GO:0008168;;GO:0032259;;GO:0005768	245.193	108.873	1.36372	7.75e-25	2.03e-22
GLYMA_08G204300	fatty acid biosynthetic process;;fatty acid metabolic process;;malonate catabolic process;;medium-chain fatty acid-CoA ligase activity;;mitochondrion;;catalytic activity;;malonyl-CoA synthetase activity;;nucleus;;ligase activity;;cytosol	GO:0006633;;GO:0006631;;GO:0090410;;GO:0031956;;GO:0005739;;GO:0003824;;GO:0090409;;GO:0005634;;GO:0016874;;GO:0005829	40.82	17.2633	1.36366	1.24e-06	2.44e-05
GLYMA_18G038400			3.98	1.72333	1.36366	0.00698036	0.0448485
GLYMA_07G183900	defense response;;protein phosphorylation;;membrane;;phosphorylation;;integral component of membrane;;protein kinase activity;;carbohydrate binding;;nucleotide binding;;transmembrane receptor protein serine/threonine kinase activity;;transferase activity;;defense response to oomycetes;;kinase activity;;plasma membrane;;ATP binding;;defense response to bacterium	GO:0006952;;GO:0006468;;GO:0016020;;GO:0016310;;GO:0016021;;GO:0004672;;GO:0030246;;GO:0000166;;GO:0004675;;GO:0016740;;GO:0002229;;GO:0016301;;GO:0005886;;GO:0005524;;GO:0042742	16.7133	7.32	1.36347	4.49e-08	1.15e-06
GLYMA_05G156000	hydrolase activity;;carbohydrate metabolic process;;membrane;;hydrolase activity, acting on glycosyl bonds;;anchored component of plasma membrane;;metabolic process;;hydrolase activity, hydrolyzing O-glycosyl compounds;;glucan endo-1,3-beta-D-glucosidase activity	GO:0016787;;GO:0005975;;GO:0016020;;GO:0016798;;GO:0046658;;GO:0008152;;GO:0004553;;GO:0042973	4.01667	1.74	1.36314	1.53e-05	0.000236756
GLYMA_11G089100	defense response;;protein phosphorylation;;membrane;;transmembrane receptor protein tyrosine kinase activity;;phosphorylation;;integral component of membrane;;protein kinase activity;;carbohydrate binding;;nucleotide binding;;transmembrane receptor protein serine/threonine kinase activity;;protein serine/threonine kinase activity;;transferase activity;;defense response to other organism;;defense …	GO:0006952;;GO:0006468;;GO:0016020;;GO:0004714;;GO:0016310;;GO:0016021;;GO:0004672;;GO:0030246;;GO:0000166;;GO:0004675;;GO:0004674;;GO:0016740;;GO:0098542;;GO:0002229;;GO:0016301;;GO:0005886;;GO:0005524;;GO:0042742	29.8667	13.12	1.36185	2.77e-20	4.19e-18
GLYMA_08G241700	metal ion binding;;integral component of membrane;;membrane;;catalytic activity, acting on a protein;;transferase activity	GO:0046872;;GO:0016021;;GO:0016020;;GO:0140096;;GO:0016740	9.27333	4.18667	1.36112	1.05e-11	4.75e-10
GLYMA_06G063200	cytoplasm;;cellular response to heat;;nucleotide binding;;protein refolding;;ATPase activity;;response to heat;;ATP binding	GO:0005737;;GO:0034605;;GO:0000166;;GO:0042026;;GO:0016887;;GO:0009408;;GO:0005524	4.12667	1.80333	1.36084	0.000256036	0.00283237
GLYMA_10G265000	integral component of membrane;;membrane	GO:0016021;;GO:0016020	9.34333	4.03	1.36041	0.00444004	0.0313533
GLYMA_06G151000	cytoplasm;;protein phosphorylation;;phosphorylation;;protein serine/threonine kinase activity;;protein kinase activity;;intracellular signal transduction;;ATP binding	GO:0005737;;GO:0006468;;GO:0016310;;GO:0004674;;GO:0004672;;GO:0035556;;GO:0005524	7.30667	3.21667	1.36003	1.93e-19	2.55e-17
GLYMA_06G298700			79.93	34.6567	1.35993	0.00163328	0.0137272
GLYMA_18G082800	defense response;;defense response to other organism;;response to other organism;;ADP binding	GO:0006952;;GO:0098542;;GO:0051707;;GO:0043531	0.78	0.343333	1.3583	0.00664608	0.0431441
GLYMA_17G047700	regulation of jasmonic acid mediated signaling pathway;;nucleus;;response to wounding;;regulation of defense response	GO:2000022;;GO:0005634;;GO:0009611;;GO:0031347	828.493	311.123	1.35764	2.01e-23	4.4e-21
GLYMA_02G142200	phospholipase activity;;lipid metabolic process	GO:0004620;;GO:0006629	3.60667	1.73333	1.35719	0.000144174	0.0017116
GLYMA_05G015400	Golgi vesicle budding;;membrane;;ATPase-coupled intramembrane lipid transporter activity;;magnesium ion binding;;transporter activity;;phospholipid transport;;phospholipid-translocating ATPase activity;;nucleotide binding;;phospholipid translocation;;ATPase activity;;plasma membrane;;Golgi membrane;;integral component of membrane;;ATP binding;;trans-Golgi network	GO:0048194;;GO:0016020;;GO:0140326;;GO:0000287;;GO:0005215;;GO:0015914;;GO:0004012;;GO:0000166;;GO:0045332;;GO:0016887;;GO:0005886;;GO:0000139;;GO:0016021;;GO:0005524;;GO:0005802	80.0267	35.8633	1.35713	5.21e-33	4.23e-30
GLYMA_17G069800	hydrolase activity;;metal ion binding;;5'-nucleotidase activity	GO:0016787;;GO:0046872;;GO:0008253	5.13333	2.19333	1.35612	3.93e-08	1.02e-06
GLYMA_08G285900	cell;;cellular oxidant detoxification;;transferase activity;;carnitine O-palmitoyltransferase activity;;cell redox homeostasis;;thioredoxin-disulfide reductase activity	GO:0005623;;GO:0098869;;GO:0016740;;GO:0004095;;GO:0045454;;GO:0004791	320.03	141.337	1.3559	9.96e-11	3.94e-09
GLYMA_17G157100	membrane	GO:0016020	23.59	10.4833	1.35485	1.99e-15	1.59e-13
GLYMA_10G239000	drug transmembrane transport;;integral component of membrane;;membrane;;antiporter activity;;drug transmembrane transporter activity;;transmembrane transporter activity;;xenobiotic transporter activity;;drug transmembrane export;;transmembrane transport	GO:0006855;;GO:0016021;;GO:0016020;;GO:0015297;;GO:0015238;;GO:0022857;;GO:0042910;;GO:1990961;;GO:0055085	9.3	4.10333	1.3543	7.29e-06	0.000121317
GLYMA_07G191400	DNA-directed DNA polymerase activity	GO:0003887	92.0067	39.6233	1.35386	6.74e-20	9.62e-18
GLYMA_07G090400	membrane	GO:0016020	87.7667	38.6467	1.3528	0.000141445	0.00168287
GLYMA_09G208200	Golgi apparatus;;trans-Golgi network;;1,4-beta-D-xylan synthase activity;;mannan synthase activity;;integral component of membrane;;membrane;;cellulose biosynthetic process;;cell wall organization;;transferase activity;;plant-type primary cell wall biogenesis;;cellulose synthase (UDP-forming) activity;;transferase activity, transferring glycosyl groups;;plasma membrane	GO:0005794;;GO:0005802;;GO:0047517;;GO:0051753;;GO:0016021;;GO:0016020;;GO:0030244;;GO:0071555;;GO:0016740;;GO:0009833;;GO:0016760;;GO:0016757;;GO:0005886	12.7467	5.62667	1.35276	9.03e-11	3.59e-09
GLYMA_13G297000	1,3-beta-D-glucan synthase activity;;(1->3)-beta-D-glucan biosynthetic process;;regulation of cell shape;;1,3-beta-D-glucan synthase complex;;cell wall organization	GO:0003843;;GO:0006075;;GO:0008360;;GO:0000148;;GO:0071555	1.12333	0.496667	1.35129	0.00016134	0.00188892
GLYMA_14G022700	membrane	GO:0016020	164.1	48.1333	1.3511	1.53e-07	3.58e-06
GLYMA_18G198000	hormone-mediated signaling pathway;;protein phosphorylation;;membrane;;signaling receptor activity;;phosphorylation;;integral component of membrane;;protein kinase activity;;ATP binding;;protein binding;;plasma membrane;;protein autophosphorylation;;plasmodesma	GO:0009755;;GO:0006468;;GO:0016020;;GO:0038023;;GO:0016310;;GO:0016021;;GO:0004672;;GO:0005524;;GO:0005515;;GO:0005886;;GO:0046777;;GO:0009506	1.46333	0.663333	1.35015	0.0012162	0.0106833
GLYMA_03G236000	calcium-mediated signaling;;integral component of membrane;;membrane;;intracellular;;extracellular region;;plasmodesma	GO:0019722;;GO:0016021;;GO:0016020;;GO:0005622;;GO:0005576;;GO:0009506	95.6833	41.7333	1.34944	8.52e-23	1.77e-20
GLYMA_18G138600			3.45333	1.50333	1.34865	0.00531313	0.0361869
GLYMA_15G189700			13.7533	6.02667	1.34791	5.7e-06	9.75e-05
GLYMA_08G188600	defense response;;integral component of membrane;;membrane;;response to biotic stimulus;;calmodulin binding	GO:0006952;;GO:0016021;;GO:0016020;;GO:0009607;;GO:0005516	3.86	1.7	1.34774	1.96e-05	0.000294352
GLYMA_20G225400	metal ion binding;;ubiquitin-protein transferase activity	GO:0046872;;GO:0004842	28.6967	13.28	1.34767	2.95e-17	3e-15
GLYMA_11G170000	protein phosphorylation;;phosphorylation;;kinase activity;;nucleotide binding;;protein serine/threonine kinase activity;;transferase activity;;signal transduction;;plasma membrane;;protein kinase activity;;potassium ion transmembrane transporter activity;;ATP binding	GO:0006468;;GO:0016310;;GO:0016301;;GO:0000166;;GO:0004674;;GO:0016740;;GO:0007165;;GO:0005886;;GO:0004672;;GO:0015079;;GO:0005524	10.2133	4.48333	1.34732	4.72e-07	1.01e-05
GLYMA_12G238300	integral component of membrane;;membrane	GO:0016021;;GO:0016020	182.09	77.9967	1.34695	1.52e-08	4.26e-07
GLYMA_07G195100	protein phosphorylation;;kinase activity;;phosphorylation;;protein kinase activity;;nucleotide binding;;protein serine/threonine kinase activity;;transferase activity;;plasma membrane;;protein autophosphorylation;;ATP binding	GO:0006468;;GO:0016301;;GO:0016310;;GO:0004672;;GO:0000166;;GO:0004674;;GO:0016740;;GO:0005886;;GO:0046777;;GO:0005524	16.6067	7.03	1.34676	2.2e-10	8.2e-09
GLYMA_16G080100	defense response;;integral component of membrane;;membrane;;response to biotic stimulus;;calmodulin binding	GO:0006952;;GO:0016021;;GO:0016020;;GO:0009607;;GO:0005516	30.45	12.9733	1.34563	8.44e-11	3.37e-09
GLYMA_U022700	structural constituent of ribosome;;thiamine pyrophosphate binding;;ribonucleoprotein complex;;translation;;ribosome	GO:0003735;;GO:0030976;;GO:1990904;;GO:0006412;;GO:0005840	1.23333	0.543333	1.34548	0.00573279	0.0383312
GLYMA_14G059300	hydrolase activity;;phosphatidylinositol phospholipase C activity;;lipid metabolic process;;phosphoric diester hydrolase activity;;release of sequestered calcium ion into cytosol;;membrane;;intracellular;;signal transduction;;plasma membrane;;intracellular signal transduction;;lipid catabolic process;;phosphatidylinositol-mediated signaling	GO:0016787;;GO:0004435;;GO:0006629;;GO:0008081;;GO:0051209;;GO:0016020;;GO:0005622;;GO:0007165;;GO:0005886;;GO:0035556;;GO:0016042;;GO:0048015	3.66667	1.79667	1.34529	9.8e-07	1.98e-05
GLYMA_09G111900	lipid metabolic process;;integral component of membrane;;membrane;;omega-6 fatty acid desaturase activity;;oxidoreductase activity, acting on paired donors, with oxidation of a pair of donors resulting in the reduction of molecular oxygen to two molecules of water;;oxidoreductase activity	GO:0006629;;GO:0016021;;GO:0016020;;GO:0045485;;GO:0016717;;GO:0016491	7.09333	3.04333	1.34528	0.000149604	0.00176562
GLYMA_08G066900	cytosol;;glutamine metabolic process;;transferase activity	GO:0005829;;GO:0006541;;GO:0016740	10.1867	4.49667	1.34426	7.71e-09	2.28e-07
GLYMA_17G223000	protein ubiquitination;;auxin transport;;plant organ development;;protein binding	GO:0016567;;GO:0060918;;GO:0099402;;GO:0005515	1.43667	0.64	1.3437	0.00663951	0.0431088
GLYMA_13G033000	protein phosphorylation;;kinase activity;;phosphorylation;;integral component of membrane;;membrane;;polysaccharide binding;;transmembrane receptor protein tyrosine kinase activity;;nucleotide binding;;protein serine/threonine kinase activity;;transferase activity;;protein kinase activity;;ATP binding	GO:0006468;;GO:0016301;;GO:0016310;;GO:0016021;;GO:0016020;;GO:0030247;;GO:0004714;;GO:0000166;;GO:0004674;;GO:0016740;;GO:0004672;;GO:0005524	7.19333	2.74667	1.34267	0.00312999	0.0236295
GLYMA_13G302800	nucleoside transmembrane transporter activity;;integral component of membrane;;membrane;;nucleoside transport;;plasma membrane;;nucleoside transmembrane transport	GO:0005337;;GO:0016021;;GO:0016020;;GO:0015858;;GO:0005886;;GO:1901642	106.623	45.75	1.34231	2.84e-18	3.22e-16
GLYMA_18G185800	acetylglucosaminyltransferase activity;;integral component of membrane;;membrane	GO:0008375;;GO:0016021;;GO:0016020	2.91333	1.29333	1.34206	5.85e-05	0.000776751
GLYMA_06G057300	phosphorylation;;protein phosphorylation;;ATP binding;;protein kinase activity	GO:0016310;;GO:0006468;;GO:0005524;;GO:0004672	4.8	2.13333	1.34119	9.39e-05	0.00117629
GLYMA_06G086000			61.88	28.7367	1.33944	4.42e-21	7.45e-19
GLYMA_03G023900			16.4967	7.89	1.33896	4.27e-10	1.53e-08
GLYMA_11G014200	transcription factor activity, sequence-specific DNA binding;;nucleus;;regulation of transcription, DNA-templated;;transcription, DNA-templated;;DNA binding;;negative regulation of floral organ abscission	GO:0003700;;GO:0005634;;GO:0006355;;GO:0006351;;GO:0003677;;GO:0060862	12.0433	5.26	1.33887	1.32e-08	3.73e-07
GLYMA_08G355000	protein phosphorylation;;membrane;;phosphorylation;;integral component of membrane;;protein kinase activity;;nucleotide binding;;protein serine/threonine kinase activity;;transferase activity;;kinase activity;;plasma membrane;;old GO;;ATP binding;;recognition of pollen	GO:0006468;;GO:0016020;;GO:0016310;;GO:0016021;;GO:0004672;;GO:0000166;;GO:0004674;;GO:0016740;;GO:0016301;;GO:0005886;;GO:0106310;;GO:0005524;;GO:0048544	106.94	48.24	1.33854	1.97e-06	3.71e-05
GLYMA_19G161000	regulation of transcription, DNA-templated;;nucleus;;transcription, DNA-templated;;protein binding;;auxin-activated signaling pathway	GO:0006355;;GO:0005634;;GO:0006351;;GO:0005515;;GO:0009734	83.58	36.32	1.3365	2.42e-09	7.73e-08
GLYMA_10G210600	pattern specification process;;auxin-activated signaling pathway;;response to hormone;;nucleus;;regulation of transcription, DNA-templated;;transcription, DNA-templated;;DNA binding;;root cap development;;cell division	GO:0007389;;GO:0009734;;GO:0009725;;GO:0005634;;GO:0006355;;GO:0006351;;GO:0003677;;GO:0048829;;GO:0051301	51.0167	23.0967	1.33517	4.52e-07	9.74e-06
GLYMA_19G064200	S-adenosylmethionine-dependent methyltransferase activity;;phosphatase activity;;phosphorylation;;nucleus;;membrane;;transferase activity;;endoplasmic reticulum membrane;;regulation of transcription, DNA-templated;;intracellular organelle;;transcription factor TFIIIC complex;;RNA binding;;protein kinase activity;;RNA-directed DNA polymerase activity;;transcription initiation from RNA polymerase I…	GO:0008757;;GO:0016791;;GO:0016310;;GO:0005634;;GO:0016020;;GO:0016740;;GO:0005789;;GO:0006355;;GO:0043229;;GO:0000127;;GO:0003723;;GO:0004672;;GO:0003964;;GO:0006384;;GO:0003677;;GO:0005524;;GO:0005516	34.72	12.85	1.33514	3.43e-09	1.07e-07
GLYMA_05G117200	old GO;;integral component of membrane;;membrane;;alternative oxidase activity;;mitochondrion;;mitochondrial inner membrane;;intracellular organelle;;ubiquinol:oxygen oxidoreductase activity;;alternative respiration;;respiratory chain;;metal ion binding;;oxidoreductase activity	GO:0106292;;GO:0016021;;GO:0016020;;GO:0009916;;GO:0005739;;GO:0005743;;GO:0043229;;GO:0102721;;GO:0010230;;GO:0070469;;GO:0046872;;GO:0016491	3.33	1.28	1.33478	0.000707864	0.00681107
GLYMA_01G112300	ATPase activity;;protein metabolic process;;S-adenosylmethionine-dependent methyltransferase activity;;defense response;;signal transduction;;ADP binding	GO:0016887;;GO:0019538;;GO:0008757;;GO:0006952;;GO:0007165;;GO:0043531	5.86	2.64	1.33405	3.92e-07	8.52e-06
GLYMA_03G232500	sequence-specific DNA binding;;transcription factor activity, sequence-specific DNA binding;;regulation of salicylic acid biosynthetic process;;nucleus;;membrane;;regulation of transcription, DNA-templated;;calmodulin binding;;DNA binding	GO:0043565;;GO:0003700;;GO:0080142;;GO:0005634;;GO:0016020;;GO:0006355;;GO:0005516;;GO:0003677	51.1567	22.3867	1.33396	1.57e-07	3.66e-06
GLYMA_17G155400	transcription factor activity, sequence-specific DNA binding;;nucleus;;regulation of transcription, DNA-templated;;transcription, DNA-templated;;DNA binding;;AT DNA binding	GO:0003700;;GO:0005634;;GO:0006355;;GO:0006351;;GO:0003677;;GO:0003680	30.2867	13.4833	1.3337	1.51e-13	9.24e-12
GLYMA_05G242000	carbohydrate metabolic process;;transferase activity, transferring glycosyl groups;;integral component of membrane;;membrane;;glucosyltransferase activity;;cell wall organization;;transferase activity;;regulation of cell shape;;cell division;;peptidoglycan biosynthetic process;;plasma membrane;;transferase activity, transferring hexosyl groups;;undecaprenyldiphospho-muramoylpentapeptide beta-N-ac…	GO:0005975;;GO:0016757;;GO:0016021;;GO:0016020;;GO:0046527;;GO:0071555;;GO:0016740;;GO:0008360;;GO:0051301;;GO:0009252;;GO:0005886;;GO:0016758;;GO:0050511;;GO:0030259;;GO:0007049	2.33	1.05333	1.33343	3.57e-05	0.000499104
GLYMA_11G038700	protein peptidyl-prolyl isomerization;;membrane;;integral component of membrane;;peptidyl-prolyl cis-trans isomerase activity;;isomerase activity	GO:0000413;;GO:0016020;;GO:0016021;;GO:0003755;;GO:0016853	52.2267	23.2967	1.33311	3.09e-12	1.49e-10
GLYMA_14G175100	cytoplasm;;quercetin 7-O-glucosyltransferase activity;;intracellular membrane-bounded organelle;;quercetin 3-O-glucosyltransferase activity;;transferase activity;;transferase activity, transferring glycosyl groups;;transferase activity, transferring hexosyl groups;;UDP-glycosyltransferase activity	GO:0005737;;GO:0080044;;GO:0043231;;GO:0080043;;GO:0016740;;GO:0016757;;GO:0016758;;GO:0008194	18.2433	8.17667	1.33054	0.00026994	0.00296041
GLYMA_13G297100	(1->3)-beta-D-glucan biosynthetic process;;membrane;;cell wall organization;;integral component of membrane;;1,3-beta-D-glucan synthase complex;;1,3-beta-D-glucan synthase activity;;glucosyltransferase activity;;transferase activity;;regulation of cell shape;;transferase activity, transferring glycosyl groups;;plasma membrane	GO:0006075;;GO:0016020;;GO:0071555;;GO:0016021;;GO:0000148;;GO:0003843;;GO:0046527;;GO:0016740;;GO:0008360;;GO:0016757;;GO:0005886	0.86	0.39	1.33033	7.95e-05	0.00101532
GLYMA_08G292000	hydrolase activity;;auxin metabolic process;;IAA-Ala conjugate hydrolase activity	GO:0016787;;GO:0009850;;GO:0010179	131.617	57.1167	1.32998	8.26e-21	1.35e-18
GLYMA_07G130800	oxidoreductase activity, acting on NAD(P)H, oxygen as acceptor;;integral component of membrane;;membrane;;NAD(P)H oxidase activity;;cellular oxidant detoxification;;calcium ion binding;;plasma membrane;;peroxidase activity;;oxidoreductase activity	GO:0050664;;GO:0016021;;GO:0016020;;GO:0016174;;GO:0098869;;GO:0005509;;GO:0005886;;GO:0004601;;GO:0016491	24.3433	10.9467	1.32972	5.65e-10	1.98e-08
GLYMA_03G169600	monooxygenase activity;;flavin adenine dinucleotide binding;;membrane;;N,N-dimethylaniline monooxygenase activity;;NADP binding;;auxin biosynthetic process;;oxidoreductase activity	GO:0004497;;GO:0050660;;GO:0016020;;GO:0004499;;GO:0050661;;GO:0009851;;GO:0016491	3.20333	1.43	1.32954	0.00401146	0.0288981
GLYMA_13G286700	transcription factor activity, sequence-specific DNA binding;;regulation of transcription, DNA-templated;;nucleus;;cellular iron ion homeostasis;;protein dimerization activity	GO:0003700;;GO:0006355;;GO:0005634;;GO:0006879;;GO:0046983	125.833	56.1533	1.32873	5.25e-11	2.16e-09
GLYMA_12G011900			9.71667	4.33333	1.32806	1.3e-06	2.55e-05
GLYMA_13G029200	hydrolase activity;;proteolysis involved in cellular protein catabolic process;;vacuole;;carboxypeptidase activity;;serine-type carboxypeptidase activity;;extracellular region;;proteolysis;;peptidase activity	GO:0016787;;GO:0051603;;GO:0005773;;GO:0004180;;GO:0004185;;GO:0005576;;GO:0006508;;GO:0008233	9.83333	4.41	1.32753	0.0074232	0.0472241
GLYMA_11G106900	membrane;;plasma membrane	GO:0016020;;GO:0005886	556.003	248.627	1.32744	2.04e-10	7.64e-09
GLYMA_07G199500	phosphorylation;;integral component of membrane;;membrane;;kinase activity;;protein binding	GO:0016310;;GO:0016021;;GO:0016020;;GO:0016301;;GO:0005515	22.0467	10.36	1.32707	4.66e-19	5.91e-17
GLYMA_13G146100	metal ion binding;;chloroplast stroma;;one-carbon metabolic process;;membrane;;lyase activity;;zinc ion binding;;hydro-lyase activity;;carbonate dehydratase activity;;integral component of membrane	GO:0046872;;GO:0009570;;GO:0006730;;GO:0016020;;GO:0016829;;GO:0008270;;GO:0016836;;GO:0004089;;GO:0016021	94.8767	38.2967	1.32685	2.58e-18	2.93e-16
GLYMA_04G248100			18.53	8.02	1.32611	4.73e-14	3.13e-12
GLYMA_17G015400	monooxygenase activity;;membrane;;heme binding;;oxidoreductase activity, acting on paired donors, with incorporation or reduction of molecular oxygen, NAD(P)H as one donor, and incorporation of one atom of oxygen;;oxidoreductase activity, acting on paired donors, with incorporation or reduction of molecular oxygen;;iron ion binding;;metal ion binding;;oxidoreductase activity	GO:0004497;;GO:0016020;;GO:0020037;;GO:0016709;;GO:0016705;;GO:0005506;;GO:0046872;;GO:0016491	17.67	7.92	1.32562	7.87e-08	1.94e-06
GLYMA_13G345500			13.1933	6.19667	1.32515	2.83e-07	6.33e-06
GLYMA_13G291700	Golgi apparatus;;transferase activity;;membrane;;O-acetyltransferase activity	GO:0005794;;GO:0016740;;GO:0016020;;GO:0016413	67.6167	30.8133	1.3243	3.38e-12	1.62e-10
GLYMA_10G275200	cytoplasm;;ceramide 1-phosphate transport;;ceramide transport;;cytosol;;membrane;;lipid binding;;lipid transfer activity;;ceramide 1-phosphate binding;;intermembrane lipid transfer;;ceramide 1-phosphate transporter activity	GO:0005737;;GO:1902389;;GO:0035627;;GO:0005829;;GO:0016020;;GO:0008289;;GO:0120013;;GO:1902387;;GO:0120009;;GO:1902388	15.81	7.19	1.32099	6.18e-09	1.85e-07
GLYMA_19G141200	GDP metabolic process;;phosphorylation;;cytosol;;kinase activity;;guanylate kinase activity;;nucleotide binding;;purine nucleotide metabolic process;;transferase activity;;protein binding;;GMP metabolic process;;ATP binding	GO:0046710;;GO:0016310;;GO:0005829;;GO:0016301;;GO:0004385;;GO:0000166;;GO:0006163;;GO:0016740;;GO:0005515;;GO:0046037;;GO:0005524	74.4633	33.6433	1.32082	2.62e-11	1.13e-09
GLYMA_04G027100	histone H4-K8 acetylation;;NSL complex;;histone H4-K5 acetylation;;Ino80 complex;;histone H4-K16 acetylation;;positive regulation of transcription from RNA polymerase II promoter;;protein binding;;MLL1 complex;;G-quadruplex RNA binding	GO:0043982;;GO:0044545;;GO:0043981;;GO:0031011;;GO:0043984;;GO:0045944;;GO:0005515;;GO:0071339;;GO:0002151	6.76667	3.02	1.32072	5.21e-08	1.32e-06
GLYMA_14G090700	ion transport;;membrane;;calcium activated cation channel activity;;ion transmembrane transport;;plasma membrane;;cation transmembrane transport;;integral component of membrane	GO:0006811;;GO:0016020;;GO:0005227;;GO:0034220;;GO:0005886;;GO:0098655;;GO:0016021	17.2333	7.61667	1.32051	7.82e-19	9.56e-17
GLYMA_20G215500	integral component of membrane;;membrane	GO:0016021;;GO:0016020	2.94667	1.34	1.32051	0.000106002	0.00130939
GLYMA_04G220900	cytoplasm;;carbohydrate phosphatase activity;;carbohydrate metabolic process;;intracellular membrane-bounded organelle;;protein tyrosine/serine/threonine phosphatase activity;;myosin phosphatase activity;;dephosphorylation;;protein dephosphorylation;;starch catabolic process;;glucan metabolic process;;starch binding;;phosphatase activity;;phosphorylated carbohydrate dephosphorylation;;chloroplast	GO:0005737;;GO:0019203;;GO:0005975;;GO:0043231;;GO:0008138;;GO:0017018;;GO:0016311;;GO:0006470;;GO:0005983;;GO:0044042;;GO:2001070;;GO:0016791;;GO:0046838;;GO:0009507	15.3	7.15667	1.31921	2.64e-06	4.83e-05
GLYMA_05G102800	response to karrikin	GO:0080167	4.39333	2.22	1.31905	4.03e-05	0.000555376
GLYMA_01G086700	transcription factor activity, sequence-specific DNA binding;;regulation of transcription, DNA-templated;;nucleus;;DNA binding	GO:0003700;;GO:0006355;;GO:0005634;;GO:0003677	44.99	20.2767	1.31718	4.53e-17	4.45e-15
GLYMA_09G240000	transcription factor activity, sequence-specific DNA binding;;regulation of transcription, DNA-templated;;nucleus;;sequence-specific DNA binding;;DNA binding	GO:0003700;;GO:0006355;;GO:0005634;;GO:0043565;;GO:0003677	20.32	9.17333	1.31626	0.000292298	0.00317096
GLYMA_12G132000	defense response;;S-adenosylmethionine-dependent methyltransferase activity;;ADP binding;;signal transduction;;protein binding	GO:0006952;;GO:0008757;;GO:0043531;;GO:0007165;;GO:0005515	9.39	4.27667	1.31596	9.2e-08	2.24e-06
GLYMA_08G045300			97.06	43.44	1.31549	8.63e-21	1.39e-18
GLYMA_07G266200	hydrolase activity;;inositol monophosphate 1-phosphatase activity;;metal ion binding;;inositol monophosphate 3-phosphatase activity;;inositol monophosphate 4-phosphatase activity;;inositol monophosphate phosphatase activity;;signal transduction;;inositol phosphate dephosphorylation;;phosphatidylinositol phosphorylation;;inositol metabolic process;;inositol biosynthetic process	GO:0016787;;GO:0008934;;GO:0046872;;GO:0052832;;GO:0052833;;GO:0052834;;GO:0007165;;GO:0046855;;GO:0046854;;GO:0006020;;GO:0006021	5.40667	2.46	1.31406	0.00126029	0.0110224
GLYMA_18G070100	integral component of membrane;;membrane	GO:0016021;;GO:0016020	118.733	48.7167	1.31343	3.9e-08	1.01e-06
GLYMA_13G002200	beta-maltose 4-alpha-glucanotransferase activity;;ion transport;;membrane;;calcium activated cation channel activity;;ion transmembrane transport;;4-alpha-glucanotransferase activity;;plasma membrane;;cation transmembrane transport;;integral component of membrane	GO:0102500;;GO:0006811;;GO:0016020;;GO:0005227;;GO:0034220;;GO:0004134;;GO:0005886;;GO:0098655;;GO:0016021	14.2733	6.30667	1.31207	6.66e-11	2.69e-09
GLYMA_17G121800	membrane;;extracellular region;;extracellular space	GO:0016020;;GO:0005576;;GO:0005615	1.89333	0.863333	1.31127	0.00319292	0.0240048
GLYMA_05G085500	protein phosphorylation;;phosphorylation;;integral component of membrane;;membrane;;protein kinase activity;;ATP binding	GO:0006468;;GO:0016310;;GO:0016021;;GO:0016020;;GO:0004672;;GO:0005524	17.5	6.71667	1.31059	2.42e-12	1.19e-10
GLYMA_15G148000	trans-Golgi network;;xyloglucan biosynthetic process;;UDP-xylosyltransferase activity;;integral component of membrane;;membrane;;Golgi membrane;;transferase activity;;transferase activity, transferring glycosyl groups;;transferase activity, transferring hexosyl groups;;xyloglucan 6-xylosyltransferase activity;;endosome	GO:0005802;;GO:0009969;;GO:0035252;;GO:0016021;;GO:0016020;;GO:0000139;;GO:0016740;;GO:0016757;;GO:0016758;;GO:0033843;;GO:0005768	89.3133	40.3467	1.30989	1.99e-14	1.4e-12
GLYMA_07G263300	ion transport;;membrane;;calcium activated cation channel activity;;ion transmembrane transport;;plasma membrane;;cation transmembrane transport;;integral component of membrane	GO:0006811;;GO:0016020;;GO:0005227;;GO:0034220;;GO:0005886;;GO:0098655;;GO:0016021	135.687	60.8767	1.30966	7.82e-18	8.44e-16
GLYMA_03G136200	endonuclease activity;;mitochondrion;;chloroplast mRNA processing;;protein binding;;mRNA binding;;chloroplast	GO:0004519;;GO:0005739;;GO:0010239;;GO:0005515;;GO:0003729;;GO:0009507	0.94	0.43	1.3088	0.00464785	0.0325607
GLYMA_09G226700	hydrolase activity;;proteolysis involved in cellular protein catabolic process;;vacuole;;carboxypeptidase activity;;serine-type carboxypeptidase activity;;extracellular region;;proteolysis;;peptidase activity	GO:0016787;;GO:0051603;;GO:0005773;;GO:0004180;;GO:0004185;;GO:0005576;;GO:0006508;;GO:0008233	172.437	74.4667	1.30867	3.23e-11	1.37e-09
GLYMA_06G295700	S-adenosylmethionine-dependent methyltransferase activity;;transferase activity;;O-methyltransferase activity;;aromatic compound biosynthetic process;;methyltransferase activity;;protein dimerization activity;;methylation	GO:0008757;;GO:0016740;;GO:0008171;;GO:0019438;;GO:0008168;;GO:0046983;;GO:0032259	10.6867	5.57	1.30863	6.2e-08	1.55e-06
GLYMA_05G196100	kinase activity;;metal ion binding;;phosphorylation;;integral component of membrane;;membrane;;protein kinase C-activating G-protein coupled receptor signaling pathway;;intracellular;;defense response;;catalytic activity;;transferase activity;;signal transduction;;NAD+ kinase activity;;intracellular signal transduction;;nucleotide binding;;diacylglycerol kinase activity;;ATP binding	GO:0016301;;GO:0046872;;GO:0016310;;GO:0016021;;GO:0016020;;GO:0007205;;GO:0005622;;GO:0006952;;GO:0003824;;GO:0016740;;GO:0007165;;GO:0003951;;GO:0035556;;GO:0000166;;GO:0004143;;GO:0005524	95.5967	43.08	1.30849	2.41e-12	1.19e-10
GLYMA_12G078500	phosphorylation;;kinase activity	GO:0016310;;GO:0016301	59.7933	28.24	1.3071	1.56e-16	1.45e-14
GLYMA_08G189400	cytoplasm;;fatty acid biosynthetic process;;fatty acid metabolic process;;lipid metabolic process;;dioxygenase activity;;lipid oxidation;;oxidoreductase activity, acting on single donors with incorporation of molecular oxygen, incorporation of two atoms of oxygen;;oxylipin biosynthetic process;;protein binding;;metal ion binding;;oxidoreductase activity	GO:0005737;;GO:0006633;;GO:0006631;;GO:0006629;;GO:0051213;;GO:0034440;;GO:0016702;;GO:0031408;;GO:0005515;;GO:0046872;;GO:0016491	23.5967	10.85	1.30701	1.84e-05	0.000278716
GLYMA_10G014800			26.39	11.99	1.30692	1.23e-14	8.89e-13
GLYMA_15G122200	metal ion binding;;metal ion transport	GO:0046872;;GO:0030001	265.423	123.887	1.30634	9.37e-05	0.00117443
GLYMA_04G086300	oxidoreductase activity;;metal ion binding;;malate dehydrogenase (decarboxylating) (NADP+) activity;;NAD binding;;malate dehydrogenase (decarboxylating) (NAD+) activity;;malic enzyme activity;;pyruvate metabolic process;;malate metabolic process;;chloroplast	GO:0016491;;GO:0046872;;GO:0004473;;GO:0051287;;GO:0004471;;GO:0004470;;GO:0006090;;GO:0006108;;GO:0009507	54.9767	25.3533	1.30612	5.2e-05	0.000700513
GLYMA_17G119800	protein phosphorylation;;phosphorylation;;integral component of membrane;;membrane;;protein kinase activity;;ATP binding	GO:0006468;;GO:0016310;;GO:0016021;;GO:0016020;;GO:0004672;;GO:0005524	33.3067	15.3733	1.30534	2.29e-08	6.21e-07
GLYMA_03G020400	monooxygenase activity;;membrane;;heme binding;;integral component of membrane;;oxidoreductase activity, acting on paired donors, with incorporation or reduction of molecular oxygen;;iron ion binding;;metal ion binding;;oxidoreductase activity	GO:0004497;;GO:0016020;;GO:0020037;;GO:0016021;;GO:0016705;;GO:0005506;;GO:0046872;;GO:0016491	5.07333	2.31	1.30491	2.6e-06	4.77e-05
GLYMA_15G040900	nucleus;;DNA binding	GO:0005634;;GO:0003677	1.57667	0.666667	1.30456	0.00538564	0.0366011
GLYMA_06G035400	indole glucosinolate metabolic process;;monooxygenase activity;;membrane;;heme binding;;oxidoreductase activity, acting on paired donors, with incorporation or reduction of molecular oxygen, NAD(P)H as one donor, and incorporation of one atom of oxygen;;integral component of membrane;;oxidoreductase activity, acting on paired donors, with incorporation or reduction of molecular oxygen;;iron ion b…	GO:0042343;;GO:0004497;;GO:0016020;;GO:0020037;;GO:0016709;;GO:0016021;;GO:0016705;;GO:0005506;;GO:0046872;;GO:0016491	1.04333	0.48	1.30344	0.00490579	0.0340159
GLYMA_18G050600	plastid;;ribosome;;cytosolic large ribosomal subunit;;ribonucleoprotein complex;;structural constituent of ribosome;;translation;;ribosomal large subunit assembly	GO:0009536;;GO:0005840;;GO:0022625;;GO:1990904;;GO:0003735;;GO:0006412;;GO:0000027	166.783	76.0767	1.30234	2.3e-09	7.39e-08
GLYMA_13G266100	protein phosphorylation;;membrane;;phosphorylation;;integral component of membrane;;protein kinase activity;;kinase activity;;protein serine/threonine kinase activity;;protein binding;;plasma membrane;;protein autophosphorylation;;ATP binding	GO:0006468;;GO:0016020;;GO:0016310;;GO:0016021;;GO:0004672;;GO:0016301;;GO:0004674;;GO:0005515;;GO:0005886;;GO:0046777;;GO:0005524	75.4267	34.63	1.3013	2.09e-27	7.46e-25
GLYMA_12G005200	catalytic activity;;hydrolase activity;;trehalose biosynthetic process;;trehalose-phosphatase activity	GO:0003824;;GO:0016787;;GO:0005992;;GO:0004805	7.76333	3.46	1.30034	0.000107063	0.00132121
GLYMA_18G152600			2.65	1.20333	1.29998	0.00407589	0.0292704
GLYMA_04G246200	cytoplasm;;membrane;;vesicle;;receptor-mediated endocytosis;;clathrin-dependent endocytosis;;intracellular membrane-bounded organelle;;clathrin binding;;clathrin coat disassembly	GO:0005737;;GO:0016020;;GO:0031982;;GO:0006898;;GO:0072583;;GO:0043231;;GO:0030276;;GO:0072318	41.86	19.08	1.29967	7.86e-13	4.21e-11
GLYMA_13G279900	transcription factor activity, sequence-specific DNA binding;;regulation of transcription, DNA-templated;;nucleus;;positive regulation of transcription, DNA-templated;;DNA binding	GO:0003700;;GO:0006355;;GO:0005634;;GO:0045893;;GO:0003677	306.377	139.653	1.29839	1.56e-07	3.65e-06
GLYMA_09G254800	sequence-specific DNA binding;;transcription regulatory region DNA binding;;transcription factor activity, sequence-specific DNA binding;;nucleus;;regulation of transcription, DNA-templated;;transcription regulatory region sequence-specific DNA binding;;DNA binding	GO:0043565;;GO:0044212;;GO:0003700;;GO:0005634;;GO:0006355;;GO:0000976;;GO:0003677	67.1467	30.7933	1.29833	1.08e-05	0.000173309
GLYMA_17G261500	oxidoreductase activity, oxidizing metal ions;;copper ion binding;;plant-type cell wall;;plasmodesma;;oxidoreductase activity	GO:0016722;;GO:0005507;;GO:0009505;;GO:0009506;;GO:0016491	13.7467	6.31333	1.29833	1.16e-05	0.000184527
GLYMA_10G050600	membrane	GO:0016020	6.27333	4.00667	1.29776	0.00166412	0.0139587
GLYMA_06G259100	ADP binding;;transcription factor activity, sequence-specific DNA binding;;nucleus;;defense response;;regulation of transcription, DNA-templated;;signal transduction;;protein binding;;DNA binding;;recognition of pollen	GO:0043531;;GO:0003700;;GO:0005634;;GO:0006952;;GO:0006355;;GO:0007165;;GO:0005515;;GO:0003677;;GO:0048544	1.21667	0.553333	1.29667	0.00258111	0.020099
GLYMA_02G210300			239.293	97.54	1.29587	7.17e-28	2.76e-25
GLYMA_12G054100	hydrolase activity;;carbohydrate metabolic process;;glucosinolate catabolic process;;hydrolase activity, acting on glycosyl bonds;;beta-glucosidase activity;;metabolic process;;hydrolase activity, hydrolyzing O-glycosyl compounds;;response to salt stress	GO:0016787;;GO:0005975;;GO:0019762;;GO:0016798;;GO:0008422;;GO:0008152;;GO:0004553;;GO:0009651	220.963	101.55	1.29412	6.79e-30	3.5e-27
GLYMA_18G256500	transcription factor activity, sequence-specific DNA binding;;regulation of transcription, DNA-templated;;nucleus;;sequence-specific DNA binding;;DNA binding	GO:0003700;;GO:0006355;;GO:0005634;;GO:0043565;;GO:0003677	39.4367	18.0867	1.29373	1.29e-11	5.81e-10
GLYMA_16G164400	old GO;;heme binding;;peroxidase activity;;cellular oxidant detoxification;;extracellular region;;hydrogen peroxide catabolic process;;response to oxidative stress;;metal ion binding;;plant-type cell wall;;plasmodesma;;oxidoreductase activity	GO:0140825;;GO:0020037;;GO:0004601;;GO:0098869;;GO:0005576;;GO:0042744;;GO:0006979;;GO:0046872;;GO:0009505;;GO:0009506;;GO:0016491	434.923	193.56	1.29279	7.73e-12	3.56e-10
GLYMA_14G017400	cytoplasm;;actin filament bundle;;actin filament bundle assembly;;actin filament binding;;actin binding;;actin filament network formation;;actin filament;;protein binding	GO:0005737;;GO:0032432;;GO:0051017;;GO:0051015;;GO:0003779;;GO:0051639;;GO:0005884;;GO:0005515	21.9233	10.04	1.29139	2.01e-06	3.78e-05
GLYMA_08G303600	defense response;;S-adenosylmethionine-dependent methyltransferase activity;;membrane;;signal transduction;;ADP binding	GO:0006952;;GO:0008757;;GO:0016020;;GO:0007165;;GO:0043531	3.48333	1.59333	1.29051	1.27e-10	4.91e-09
GLYMA_13G303900	calcium ion binding	GO:0005509	117.26	53.3233	1.29006	9.05e-14	5.76e-12
GLYMA_11G206300	protein phosphorylation;;membrane;;phosphorylation;;integral component of membrane;;protein kinase activity;;transmembrane receptor protein tyrosine kinase activity;;nucleotide binding;;protein serine/threonine kinase activity;;transferase activity;;kinase activity;;plasma membrane;;ATP binding	GO:0006468;;GO:0016020;;GO:0016310;;GO:0016021;;GO:0004672;;GO:0004714;;GO:0000166;;GO:0004674;;GO:0016740;;GO:0016301;;GO:0005886;;GO:0005524	4.72	2.19333	1.28929	0.00141188	0.0121502
GLYMA_18G280300	defense response;;proteolysis;;ADP binding;;cysteine-type peptidase activity;;protein binding	GO:0006952;;GO:0006508;;GO:0043531;;GO:0008234;;GO:0005515	12.7367	5.52333	1.28918	6.72e-13	3.64e-11
GLYMA_15G268200	integral component of membrane;;membrane	GO:0016021;;GO:0016020	1179.78	538.86	1.28901	1.1e-14	7.99e-13
GLYMA_16G176800	integral component of membrane;;membrane;;protein binding	GO:0016021;;GO:0016020;;GO:0005515	1.62333	0.783333	1.28871	0.000100689	0.00124861
GLYMA_15G017000	oligopeptide transport;;integral component of membrane;;membrane;;peptide:proton symporter activity;;transmembrane transporter activity;;plasma membrane;;peptide transmembrane transporter activity;;transmembrane transport;;oligopeptide transmembrane transporter activity	GO:0006857;;GO:0016021;;GO:0016020;;GO:0015333;;GO:0022857;;GO:0005886;;GO:1904680;;GO:0055085;;GO:0035673	415.19	180.53	1.28826	1.74e-21	3.1e-19
ENSRNA050030685			2.15333	5.02667	1.28813	0.00778279	0.0490745
GLYMA_12G142900	calcium ion binding	GO:0005509	60.6333	27.7067	1.28718	4.88e-10	1.73e-08
GLYMA_14G141900	serine-type endopeptidase activity;;integral component of membrane;;membrane;;proteolysis	GO:0004252;;GO:0016021;;GO:0016020;;GO:0006508	3.33333	1.79	1.28711	8.19e-06	0.000135521
GLYMA_17G108200	membrane;;hydrolase activity, acting on glycosyl bonds;;plant-type cell wall;;beta-glucuronidase activity	GO:0016020;;GO:0016798;;GO:0009505;;GO:0004566	12.3533	5.71333	1.28522	8.1e-08	1.99e-06
GLYMA_13G267500	transcription factor activity, sequence-specific DNA binding;;regulation of transcription, DNA-templated;;nucleus;;sequence-specific DNA binding;;DNA binding	GO:0003700;;GO:0006355;;GO:0005634;;GO:0043565;;GO:0003677	17.5033	8.38	1.28467	1.43e-05	0.000222142
GLYMA_13G370100	transcription factor activity, sequence-specific DNA binding;;regulation of transcription, DNA-templated;;nucleus;;sequence-specific DNA binding;;DNA binding	GO:0003700;;GO:0006355;;GO:0005634;;GO:0043565;;GO:0003677	406.34	180.253	1.28431	2.95e-19	3.86e-17
GLYMA_14G090000	Golgi apparatus;;integral component of membrane;;membrane;;transferase activity;;transferase activity, transferring glycosyl groups	GO:0005794;;GO:0016021;;GO:0016020;;GO:0016740;;GO:0016757	150.167	68.0667	1.28337	7.04e-14	4.55e-12
GLYMA_20G188800	membrane;;integral component of membrane;;symporter activity;;auxin-activated signaling pathway;;amino acid transmembrane transport;;amino acid transport;;transmembrane transport;;plasma membrane;;amino acid transmembrane transporter activity	GO:0016020;;GO:0016021;;GO:0015293;;GO:0009734;;GO:0003333;;GO:0006865;;GO:0055085;;GO:0005886;;GO:0015171	76.3433	33.96	1.28136	1.29e-12	6.67e-11
GLYMA_08G153700	integral component of membrane;;membrane	GO:0016021;;GO:0016020	999.657	453.42	1.28034	1.42e-12	7.32e-11
GLYMA_07G238700	cytosol;;hyperosmotic salinity response;;calcium ion binding	GO:0005829;;GO:0042538;;GO:0005509	158.943	72.9733	1.27998	3.3e-09	1.03e-07
GLYMA_12G197600	glucan metabolic process;;hydrolase activity;;cell wall biogenesis;;carbohydrate metabolic process;;xyloglucan:xyloglucosyl transferase activity;;cell wall;;hydrolase activity, acting on glycosyl bonds;;apoplast;;cell wall organization;;transferase activity;;extracellular region;;metabolic process;;hydrolase activity, hydrolyzing O-glycosyl compounds;;xyloglucan metabolic process	GO:0044042;;GO:0016787;;GO:0042546;;GO:0005975;;GO:0016762;;GO:0005618;;GO:0016798;;GO:0048046;;GO:0071555;;GO:0016740;;GO:0005576;;GO:0008152;;GO:0004553;;GO:0010411	6.17333	2.84667	1.27804	2.88e-06	5.22e-05
GLYMA_01G165300	catalytic activity;;membrane	GO:0003824;;GO:0016020	77.16	35.0867	1.27754	2.54e-15	2e-13
GLYMA_11G194600	hydrolase activity;;metal ion binding;;metal ion transport	GO:0016787;;GO:0046872;;GO:0030001	1456.02	663.897	1.27749	2.89e-34	2.62e-31
GLYMA_01G238800	glucose transmembrane transporter activity;;sugar:proton symporter activity;;monosaccharide transport;;symporter activity;;hexose transport;;membrane;;carbohydrate transport;;transmembrane transporter activity;;integral component of plasma membrane;;transmembrane transport;;monosaccharide transmembrane transporter activity;;carbohydrate transmembrane transporter activity	GO:0005355;;GO:0005351;;GO:0015749;;GO:0015293;;GO:0008645;;GO:0016020;;GO:0008643;;GO:0022857;;GO:0005887;;GO:0055085;;GO:0015145;;GO:0015144	118.023	54.8533	1.27678	2.07e-19	2.72e-17
GLYMA_09G243600	hormone-mediated signaling pathway;;protein phosphorylation;;membrane;;signaling receptor activity;;integral component of membrane;;protein kinase activity;;ATP binding;;protein binding;;plasma membrane;;protein autophosphorylation;;plasmodesma	GO:0009755;;GO:0006468;;GO:0016020;;GO:0038023;;GO:0016021;;GO:0004672;;GO:0005524;;GO:0005515;;GO:0005886;;GO:0046777;;GO:0009506	44.6333	20.92	1.27671	3.57e-14	2.4e-12
GLYMA_13G100700	regulation of transcription, DNA-templated;;nucleus;;protein binding	GO:0006355;;GO:0005634;;GO:0005515	4.75	2.15	1.27653	2.94e-06	5.32e-05
GLYMA_04G084300			32.68	14.9067	1.276	3.04e-12	1.47e-10
GLYMA_06G139300	cellular oxidant detoxification	GO:0098869	2.98333	1.38667	1.27549	0.0050891	0.0349969
GLYMA_16G168400	transcription factor activity, sequence-specific DNA binding;;regulation of transcription, DNA-templated;;nucleus	GO:0003700;;GO:0006355;;GO:0005634	12.78	6.45667	1.2753	2.77e-09	8.79e-08
GLYMA_08G053500	calcium ion binding	GO:0005509	224.487	103.687	1.27497	1.59e-10	6.07e-09
GLYMA_16G204500	integral component of membrane;;membrane	GO:0016021;;GO:0016020	7.01	3.34333	1.27437	9.21e-07	1.87e-05
GLYMA_14G174600	nucleus;;ribonucleoprotein complex;;RNA binding;;nucleic acid binding;;mRNA binding	GO:0005634;;GO:1990904;;GO:0003723;;GO:0003676;;GO:0003729	5.16	3.02667	1.2743	0.00556873	0.0375702
GLYMA_02G206600			2.61333	1.23	1.27422	0.000696372	0.00672255
GLYMA_14G059200	hydrolase activity;;phosphatidylinositol phospholipase C activity;;lipid metabolic process;;phosphoric diester hydrolase activity;;release of sequestered calcium ion into cytosol;;membrane;;intracellular;;signal transduction;;plasma membrane;;intracellular signal transduction;;lipid catabolic process;;phosphatidylinositol-mediated signaling	GO:0016787;;GO:0004435;;GO:0006629;;GO:0008081;;GO:0051209;;GO:0016020;;GO:0005622;;GO:0007165;;GO:0005886;;GO:0035556;;GO:0016042;;GO:0048015	212.863	98.9167	1.27336	2.6e-16	2.36e-14
GLYMA_13G085800			55.0767	25.35	1.27326	8.88e-05	0.00111962
GLYMA_14G223200	integral component of membrane;;membrane;;peroxisome;;CoA-ligase activity;;catalytic activity;;ligase activity	GO:0016021;;GO:0016020;;GO:0005777;;GO:0016405;;GO:0003824;;GO:0016874	150.933	71.8333	1.27296	5.4e-12	2.53e-10
GLYMA_13G103100	glucan metabolic process;;hydrolase activity;;cell wall biogenesis;;carbohydrate metabolic process;;xyloglucan:xyloglucosyl transferase activity;;cell wall;;hydrolase activity, acting on glycosyl bonds;;apoplast;;cell wall organization;;transferase activity;;extracellular region;;metabolic process;;hydrolase activity, hydrolyzing O-glycosyl compounds;;xyloglucan metabolic process	GO:0044042;;GO:0016787;;GO:0042546;;GO:0005975;;GO:0016762;;GO:0005618;;GO:0016798;;GO:0048046;;GO:0071555;;GO:0016740;;GO:0005576;;GO:0008152;;GO:0004553;;GO:0010411	163.903	75.8633	1.27288	9.91e-21	1.58e-18
GLYMA_05G181500	response to stimulus;;metal ion binding;;metal ion transport	GO:0050896;;GO:0046872;;GO:0030001	65.2667	29.8967	1.27214	5.17e-07	1.1e-05
GLYMA_06G265100	deadenylation-independent decapping of nuclear-transcribed mRNA;;membrane	GO:0031087;;GO:0016020	43.22	21.25	1.27202	1.76e-07	4.09e-06
GLYMA_14G207400	uniplex complex;;membrane;;uniporter activity;;ion transport;;calcium channel activity;;calcium ion transmembrane transport;;calcium ion transport;;mitochondrion;;calcium ion transmembrane import into mitochondrion;;mitochondrial inner membrane;;ion transmembrane transport;;integral component of membrane;;mitochondrial calcium ion homeostasis	GO:1990246;;GO:0016020;;GO:0015292;;GO:0006811;;GO:0005262;;GO:0070588;;GO:0006816;;GO:0005739;;GO:0036444;;GO:0005743;;GO:0034220;;GO:0016021;;GO:0051560	9.25	4.32333	1.27152	2.12e-12	1.06e-10
GLYMA_07G027500	integral component of membrane;;membrane	GO:0016021;;GO:0016020	5.37333	2.52667	1.27132	0.00110479	0.00986831
GLYMA_01G006000	nuclear speck;;response to cadmium ion;;response to oxidative stress	GO:0016607;;GO:0046686;;GO:0006979	83.8033	38.7833	1.27067	8.16e-09	2.4e-07
GLYMA_12G136800	actin nucleation;;integral component of membrane;;membrane;;actin filament binding;;actin binding;;actin cytoskeleton organization	GO:0045010;;GO:0016021;;GO:0016020;;GO:0051015;;GO:0003779;;GO:0030036	33.9367	15.76	1.27013	6.19e-20	8.91e-18
GLYMA_04G253900			24.57	11.4633	1.26957	1.59e-09	5.22e-08
GLYMA_02G297000	regulation of translation;;ribonucleoprotein complex;;RNA binding;;nucleic acid binding;;mRNA binding	GO:0006417;;GO:1990904;;GO:0003723;;GO:0003676;;GO:0003729	45.4433	21.2567	1.26898	7.55e-13	4.06e-11
GLYMA_06G005900	calcium ion binding	GO:0005509	20.96	9.99333	1.26844	5.19e-09	1.57e-07
GLYMA_10G277800	nucleus;;DNA binding	GO:0005634;;GO:0003677	218.86	101.893	1.26811	9.08e-17	8.62e-15
GLYMA_08G352100	protein phosphorylation;;membrane;;phosphorylation;;integral component of membrane;;protein kinase activity;;carbohydrate binding;;nucleotide binding;;protein serine/threonine kinase activity;;transferase activity;;kinase activity;;plasma membrane;;ATP binding;;recognition of pollen	GO:0006468;;GO:0016020;;GO:0016310;;GO:0016021;;GO:0004672;;GO:0030246;;GO:0000166;;GO:0004674;;GO:0016740;;GO:0016301;;GO:0005886;;GO:0005524;;GO:0048544	3.58333	1.68	1.26743	9.2e-05	0.00115529
GLYMA_20G062000	hydrolase activity;;NADH pyrophosphatase activity;;ADP-ribose diphosphatase activity;;NAD binding	GO:0016787;;GO:0035529;;GO:0047631;;GO:0051287	82.5433	35.14	1.26719	5.13e-07	1.09e-05
GLYMA_08G233900	endonuclease activity;;RNA binding;;protein binding;;RNA modification	GO:0004519;;GO:0003723;;GO:0005515;;GO:0009451	0.27	0.126667	1.26666	0.00130039	0.0113263
GLYMA_13G368700	nucleus;;protein dimerization activity	GO:0005634;;GO:0046983	6.70667	3.14	1.2658	0.000817319	0.00766691
GLYMA_08G243000	oxidoreductase activity, acting on the CH-OH group of donors, NAD or NADP as acceptor;;NAD binding;;cytosol;;UDP-glucuronate biosynthetic process;;UDP-glucose 6-dehydrogenase activity;;nucleus;;glycosaminoglycan biosynthetic process;;oxidoreductase activity	GO:0016616;;GO:0051287;;GO:0005829;;GO:0006065;;GO:0003979;;GO:0005634;;GO:0006024;;GO:0016491	277.113	129.113	1.26538	8.41e-14	5.38e-12
GLYMA_01G120400	lipid metabolic process;;integral component of membrane;;membrane;;omega-3 fatty acid desaturase activity;;unsaturated fatty acid biosynthetic process;;oxidoreductase activity, acting on paired donors, with oxidation of a pair of donors resulting in the reduction of molecular oxygen to two molecules of water;;oxidoreductase activity	GO:0006629;;GO:0016021;;GO:0016020;;GO:0042389;;GO:0006636;;GO:0016717;;GO:0016491	13.7667	6.48	1.2653	9.79e-07	1.98e-05
GLYMA_20G138800	protein phosphorylation;;membrane;;phosphorylation;;integral component of membrane;;protein kinase activity;;transmembrane receptor protein tyrosine kinase activity;;nucleotide binding;;protein serine/threonine kinase activity;;transferase activity;;kinase activity;;plasma membrane;;ATP binding	GO:0006468;;GO:0016020;;GO:0016310;;GO:0016021;;GO:0004672;;GO:0004714;;GO:0000166;;GO:0004674;;GO:0016740;;GO:0016301;;GO:0005886;;GO:0005524	19.51	9.16	1.26427	4.27e-08	1.1e-06
GLYMA_11G045600	1-aminocyclopropane-1-carboxylate synthase activity;;transaminase activity;;cellular amino acid metabolic process;;1-aminocyclopropane-1-carboxylate biosynthetic process;;catalytic activity;;biosynthetic process;;pyridoxal phosphate binding	GO:0016847;;GO:0008483;;GO:0006520;;GO:0042218;;GO:0003824;;GO:0009058;;GO:0030170	18.9733	8.59333	1.26284	0.00141472	0.012172
GLYMA_12G188900	protein ubiquitination;;transferase activity;;ubiquitin protein ligase activity;;ubiquitin-protein transferase activity	GO:0016567;;GO:0016740;;GO:0061630;;GO:0004842	6.10667	2.86333	1.26161	1.53e-05	0.000236756
GLYMA_01G191300	myosin phosphatase activity;;cation binding;;protein dephosphorylation;;hydrolase activity;;protein serine/threonine phosphatase activity;;phosphoprotein phosphatase activity;;metal ion binding	GO:0017018;;GO:0043169;;GO:0006470;;GO:0016787;;GO:0004722;;GO:0004721;;GO:0046872	136.007	60.14	1.26133	1.85e-08	5.09e-07
GLYMA_03G075300	defense response;;S-adenosylmethionine-dependent methyltransferase activity;;ATPase activity;;signal transduction;;ADP binding	GO:0006952;;GO:0008757;;GO:0016887;;GO:0007165;;GO:0043531	31.31	14.77	1.26086	1.33e-15	1.09e-13
GLYMA_16G171100	DNA integration;;integral component of membrane;;membrane;;nucleic acid binding;;protein binding	GO:0015074;;GO:0016021;;GO:0016020;;GO:0003676;;GO:0005515	0.726667	0.346667	1.26083	0.00467498	0.0327155
GLYMA_19G164400	cytoplasm;;actin filament organization;;actin cytoskeleton;;actin filament binding;;actin binding;;actin filament depolymerization	GO:0005737;;GO:0007015;;GO:0015629;;GO:0051015;;GO:0003779;;GO:0030042	188.403	93.2233	1.26063	5.56e-07	1.17e-05
GLYMA_02G203300	fatty acid biosynthetic process;;chloroplast membrane;;fatty acid metabolic process;;plastid;;1-18:1-2-16:2-monogalactosyldiacylglycerol synthase activity;;lipid metabolic process;;1-18:1-2-16:2-monogalactosyldiacylglycerol desaturase activity;;1-18:1-2-16:1-monogalactosyldiacylglyceroldesaturase activity;;integral component of membrane;;membrane;;1-18:2-2-16:1-monogalactosyldiacylglycerol desatu…	GO:0006633;;GO:0031969;;GO:0006631;;GO:0009536;;GO:0102841;;GO:0006629;;GO:0102838;;GO:0102836;;GO:0016021;;GO:0016020;;GO:0102844;;GO:0102873;;GO:0102655;;GO:0006636;;GO:0102850;;GO:0016491;;GO:0045485;;GO:0102834;;GO:0009507	14.9533	7.05667	1.25825	1.5e-11	6.69e-10
GLYMA_02G299700	potassium channel activity;;potassium ion transmembrane transport;;outward rectifier potassium channel activity;;membrane;;stabilization of membrane potential;;plant-type vacuole membrane;;integral component of plasma membrane;;potassium ion leak channel activity;;vacuolar membrane	GO:0005267;;GO:0071805;;GO:0015271;;GO:0016020;;GO:0030322;;GO:0009705;;GO:0005887;;GO:0022841;;GO:0005774	16.5167	8.40667	1.25806	1.44e-08	4.06e-07
GLYMA_06G216800	choline kinase activity;;cytoplasm;;CDP-choline pathway;;phosphatidylcholine biosynthetic process;;phospholipid biosynthetic process;;phosphorylation;;kinase activity;;phosphatidylethanolamine biosynthetic process;;ethanolamine kinase activity;;plasma membrane;;membrane	GO:0004103;;GO:0005737;;GO:0006657;;GO:0006656;;GO:0008654;;GO:0016310;;GO:0016301;;GO:0006646;;GO:0004305;;GO:0005886;;GO:0016020	76.3467	35.65	1.25779	5.01e-11	2.06e-09
GLYMA_14G168300	defense response;;proteolysis;;defense response to other organism;;cysteine-type peptidase activity;;ADP binding	GO:0006952;;GO:0006508;;GO:0098542;;GO:0008234;;GO:0043531	5.83	2.72667	1.2568	0.000413845	0.00427778
GLYMA_11G097000	amino acid transport;;integral component of membrane;;symporter activity;;auxin-activated signaling pathway;;amino acid transmembrane transport;;membrane;;amino acid transmembrane transporter activity	GO:0006865;;GO:0016021;;GO:0015293;;GO:0009734;;GO:0003333;;GO:0016020;;GO:0015171	16.8267	7.87667	1.25678	6.22e-08	1.55e-06
GLYMA_16G103000	integral component of membrane;;membrane	GO:0016021;;GO:0016020	1.74667	0.826667	1.25612	0.00333686	0.0248809
GLYMA_17G046800	enzyme inhibitor activity;;negative regulation of catalytic activity;;pectinesterase activity	GO:0004857;;GO:0043086;;GO:0030599	4.32	2.02667	1.25543	0.000974082	0.00889457
GLYMA_06G114300	cytoplasm;;3-chloroallyl aldehyde dehydrogenase activity;;aldehyde dehydrogenase (NAD) activity;;oxidoreductase activity, acting on the aldehyde or oxo group of donors, NAD or NADP as acceptor;;cellular aldehyde metabolic process;;oxidoreductase activity	GO:0005737;;GO:0004028;;GO:0004029;;GO:0016620;;GO:0006081;;GO:0016491	180.903	81.5067	1.25523	4.68e-12	2.21e-10
GLYMA_13G241200	protein phosphorylation;;phosphorylation;;kinase activity;;nucleotide binding;;protein serine/threonine kinase activity;;transferase activity;;protein kinase activity;;ATP binding	GO:0006468;;GO:0016310;;GO:0016301;;GO:0000166;;GO:0004674;;GO:0016740;;GO:0004672;;GO:0005524	8.86667	4.73	1.25385	5.33e-06	9.17e-05
GLYMA_11G105700	lyase activity;;lipid metabolic process;;phosphoric diester hydrolase activity	GO:0016829;;GO:0006629;;GO:0008081	26.7433	12.4867	1.2538	1.01e-08	2.92e-07
GLYMA_07G088300			71.1467	33.5933	1.25377	5.46e-17	5.31e-15
GLYMA_13G234400	defense response;;integral component of membrane;;membrane;;response to biotic stimulus;;calmodulin binding	GO:0006952;;GO:0016021;;GO:0016020;;GO:0009607;;GO:0005516	11.3267	5.76667	1.25262	1.89e-06	3.57e-05
GLYMA_19G106400			20.89	9.74	1.25134	0.000123702	0.00149603
GLYMA_18G061200	Golgi apparatus;;transferase activity;;O-acetyltransferase activity	GO:0005794;;GO:0016740;;GO:0016413	13.08	7.54	1.25131	6.64e-05	0.000869762
GLYMA_07G093900	sequence-specific DNA binding;;transcription factor activity, sequence-specific DNA binding;;regulation of salicylic acid biosynthetic process;;nucleus;;regulation of transcription, DNA-templated;;calmodulin binding;;DNA binding	GO:0043565;;GO:0003700;;GO:0080142;;GO:0005634;;GO:0006355;;GO:0005516;;GO:0003677	8.14667	3.82333	1.24937	0.000773404	0.00733071
GLYMA_06G322000	membrane	GO:0016020	62.8333	28.92	1.24905	5.73e-10	2.01e-08
GLYMA_06G124800	myosin complex;;motor activity;;ATP binding;;nucleotide binding	GO:0016459;;GO:0003774;;GO:0005524;;GO:0000166	23.9167	11.5167	1.24766	1.11e-08	3.17e-07
GLYMA_06G042100	transcription factor activity, sequence-specific DNA binding;;regulation of transcription, DNA-templated;;nucleus;;transcription, DNA-templated;;DNA binding	GO:0003700;;GO:0006355;;GO:0005634;;GO:0006351;;GO:0003677	138.723	58.06	1.24752	2.81e-13	1.64e-11
GLYMA_06G052900	coenzyme A transmembrane transporter activity;;integral component of membrane;;membrane;;mitochondrial inner membrane;;transmembrane transporter activity;;transmembrane transport;;mitochondrial coenzyme A transmembrane transport	GO:0015228;;GO:0016021;;GO:0016020;;GO:0005743;;GO:0022857;;GO:0055085;;GO:1990559	42.2467	20.7667	1.24703	5.85e-19	7.27e-17
GLYMA_04G230500	protein phosphorylation;;kinase activity;;phosphorylation;;integral component of membrane;;membrane;;nucleotide binding;;protein serine/threonine kinase activity;;transferase activity;;protein binding;;protein kinase activity;;ATP binding	GO:0006468;;GO:0016301;;GO:0016310;;GO:0016021;;GO:0016020;;GO:0000166;;GO:0004674;;GO:0016740;;GO:0005515;;GO:0004672;;GO:0005524	11.1433	5.3	1.24612	3.15e-07	6.98e-06
GLYMA_07G188800	protein phosphorylation;;membrane;;phosphorylation;;integral component of membrane;;protein kinase activity;;carbohydrate binding;;nucleotide binding;;protein serine/threonine kinase activity;;transferase activity;;kinase activity;;plasma membrane;;old GO;;ATP binding;;recognition of pollen	GO:0006468;;GO:0016020;;GO:0016310;;GO:0016021;;GO:0004672;;GO:0030246;;GO:0000166;;GO:0004674;;GO:0016740;;GO:0016301;;GO:0005886;;GO:0106310;;GO:0005524;;GO:0048544	52.3733	24.7667	1.24596	6.08e-19	7.53e-17
GLYMA_07G261500	cysteine biosynthetic process;;sulfate reduction;;adenylyl-sulfate reductase (glutathione) activity;;cell;;catalytic activity;;oxidoreductase activity, acting on a sulfur group of donors, disulfide as acceptor;;oxidoreductase activity, acting on a sulfur group of donors;;sulfate assimilation, phosphoadenylyl sulfate reduction by phosphoadenylyl-sulfate reductase (thioredoxin;;phosphoadenylyl-sulf…	GO:0019344;;GO:0019419;;GO:0033741;;GO:0005623;;GO:0003824;;GO:0016671;;GO:0016667;;GO:0019379;;GO:0004604;;GO:0045454;;GO:0000103;;GO:0016491	28.6867	13.6667	1.24479	1.25e-05	0.000196669
GLYMA_09G252800	monooxygenase activity;;xanthophyll biosynthetic process;;heme binding;;oxidoreductase activity, acting on paired donors, with incorporation or reduction of molecular oxygen;;carotene beta-ring hydroxylase activity;;iron ion binding;;metal ion binding;;oxidoreductase activity	GO:0004497;;GO:0016123;;GO:0020037;;GO:0016705;;GO:0010291;;GO:0005506;;GO:0046872;;GO:0016491	2.49667	1.19	1.2442	7.14e-06	0.000119295
GLYMA_05G128200	protein phosphorylation;;membrane;;phosphorylation;;integral component of membrane;;protein kinase activity;;protein serine/threonine kinase activity;;ATP binding;;protein binding;;plasma membrane;;protein autophosphorylation;;plasmodesma	GO:0006468;;GO:0016020;;GO:0016310;;GO:0016021;;GO:0004672;;GO:0004674;;GO:0005524;;GO:0005515;;GO:0005886;;GO:0046777;;GO:0009506	12.22	5.83667	1.24349	9.38e-09	2.73e-07
GLYMA_03G076100	hydrogen ion transmembrane transport;;integral component of membrane;;membrane;;mitochondrial membrane;;oxidative phosphorylation uncoupler activity;;mitochondrial transmembrane transport;;mitochondrial transport	GO:1902600;;GO:0016021;;GO:0016020;;GO:0031966;;GO:0017077;;GO:1990542;;GO:0006839	41.4033	19.6533	1.24325	1.17e-09	3.91e-08
GLYMA_07G056900	cytoplasm;;membrane;;signaling receptor activity;;nucleus;;abscisic acid-activated signaling pathway;;regulation of protein serine/threonine phosphatase activity;;protein phosphatase inhibitor activity;;plasma membrane;;abscisic acid binding	GO:0005737;;GO:0016020;;GO:0038023;;GO:0005634;;GO:0009738;;GO:0080163;;GO:0004864;;GO:0005886;;GO:0010427	110.543	60.27	1.24288	2.74e-15	2.14e-13
GLYMA_20G241800	old GO;;heme binding;;membrane;;response to oxidative stress;;cellular oxidant detoxification;;extracellular region;;hydrogen peroxide catabolic process;;metal ion binding;;peroxidase activity;;oxidoreductase activity	GO:0140825;;GO:0020037;;GO:0016020;;GO:0006979;;GO:0098869;;GO:0005576;;GO:0042744;;GO:0046872;;GO:0004601;;GO:0016491	23.45	11.27	1.24287	0.00766957	0.0484841
GLYMA_14G174500	cytoplasm;;membrane;;cell wall pectin metabolic process;;S-adenosylmethionine-dependent methyltransferase activity;;integral component of membrane;;trans-Golgi network;;vacuolar membrane;;transferase activity;;methyltransferase activity;;methylation;;endosome	GO:0005737;;GO:0016020;;GO:0052546;;GO:0008757;;GO:0016021;;GO:0005802;;GO:0005774;;GO:0016740;;GO:0008168;;GO:0032259;;GO:0005768	77.9967	37.1867	1.24224	3.93e-22	7.52e-20
GLYMA_06G061800	asymmetric cell division	GO:0008356	2.99667	1.43333	1.24132	5.38e-05	0.000722341
GLYMA_02G121000	metal ion binding;;methyltransferase activity;;transferase activity;;methylation;;S-adenosylmethionine-dependent methyltransferase activity	GO:0046872;;GO:0008168;;GO:0016740;;GO:0032259;;GO:0008757	13.8233	6.59	1.23915	0.000168157	0.00195911
GLYMA_19G147200	embryo development ending in seed dormancy;;phosphatidylcholine binding;;oligosaccharide binding;;disaccharide binding	GO:0009793;;GO:0031210;;GO:0070492;;GO:0048030	17.4233	8.19333	1.23699	1.05e-05	0.000169116
GLYMA_08G042900	defense response to fungus;;protein binding	GO:0050832;;GO:0005515	74.35	37.13	1.23664	1.51e-15	1.22e-13
GLYMA_14G118800	protein phosphorylation;;kinase activity;;phosphorylation;;integral component of membrane;;membrane;;polysaccharide binding;;transmembrane receptor protein tyrosine kinase activity;;nucleotide binding;;protein serine/threonine kinase activity;;transferase activity;;protein kinase activity;;ATP binding	GO:0006468;;GO:0016301;;GO:0016310;;GO:0016021;;GO:0016020;;GO:0030247;;GO:0004714;;GO:0000166;;GO:0004674;;GO:0016740;;GO:0004672;;GO:0005524	169.323	65.7567	1.23642	1.29e-12	6.67e-11
GLYMA_09G266700	anchored component of plasma membrane;;electron transport chain;;electron carrier activity	GO:0046658;;GO:0022900;;GO:0009055	10.95	5.20667	1.23639	4.25e-06	7.48e-05
GLYMA_14G171700	catalytic activity;;hydrolase activity;;membrane;;trehalose biosynthetic process;;trehalose-phosphatase activity	GO:0003824;;GO:0016787;;GO:0016020;;GO:0005992;;GO:0004805	155.583	73.24	1.23525	4.26e-06	7.49e-05
GLYMA_12G146700	phosphorylation;;kinase activity;;protein kinase C-activating G-protein coupled receptor signaling pathway;;nucleotide binding;;defense response;;catalytic activity;;transferase activity;;signal transduction;;NAD+ kinase activity;;diacylglycerol kinase activity;;ATP binding	GO:0016310;;GO:0016301;;GO:0007205;;GO:0000166;;GO:0006952;;GO:0003824;;GO:0016740;;GO:0007165;;GO:0003951;;GO:0004143;;GO:0005524	27.0567	13.6133	1.23509	3.91e-15	3.01e-13
GLYMA_10G170900	cytoplasm;;hydrolase activity;;phosphatase activity;;protein tyrosine/serine/threonine phosphatase activity;;dephosphorylation;;protein dephosphorylation;;protein tyrosine phosphatase activity;;phosphoprotein phosphatase activity	GO:0005737;;GO:0016787;;GO:0016791;;GO:0008138;;GO:0016311;;GO:0006470;;GO:0004725;;GO:0004721	43.7567	19.5733	1.235	0.000694052	0.00670864
GLYMA_12G154500	integral component of membrane;;membrane	GO:0016021;;GO:0016020	17.1333	8.18667	1.23385	4.1e-07	8.91e-06
GLYMA_15G055800	membrane;;side of membrane;;plasma membrane	GO:0016020;;GO:0098552;;GO:0005886	246.49	116.803	1.23318	1.37e-19	1.87e-17
GLYMA_05G184200			8.08333	3.70667	1.23303	0.000330569	0.00352102
GLYMA_12G021700	carbohydrate metabolic process;;phosphotransferase activity, alcohol group as acceptor;;fructokinase activity;;cytosol;;kinase activity;;hexokinase activity;;glucokinase activity;;mitochondrion;;nucleotide binding;;carbohydrate phosphorylation;;transferase activity;;hexose metabolic process;;glucose 6-phosphate metabolic process;;mannokinase activity;;cellular glucose homeostasis;;phosphorylation…	GO:0005975;;GO:0016773;;GO:0008865;;GO:0005829;;GO:0016301;;GO:0004396;;GO:0004340;;GO:0005739;;GO:0000166;;GO:0046835;;GO:0016740;;GO:0019318;;GO:0051156;;GO:0019158;;GO:0001678;;GO:0016310;;GO:0006096;;GO:0005524;;GO:0005536	23.5267	11.2367	1.23295	9.55e-11	3.79e-09
GLYMA_12G103600	calcium ion binding	GO:0005509	277.95	131.83	1.23206	2.51e-15	1.98e-13
GLYMA_07G022400	galactoside 2-alpha-L-fucosyltransferase activity;;Golgi apparatus;;cell wall biogenesis;;xyloglucan biosynthetic process;;integral component of membrane;;membrane;;fucosyltransferase activity;;cell wall organization;;transferase activity;;transferase activity, transferring glycosyl groups;;Golgi cisterna membrane	GO:0008107;;GO:0005794;;GO:0042546;;GO:0009969;;GO:0016021;;GO:0016020;;GO:0008417;;GO:0071555;;GO:0016740;;GO:0016757;;GO:0032580	4.68	2.31	1.23155	0.00339208	0.0251843
GLYMA_07G023300	transcription factor activity, sequence-specific DNA binding;;regulation of transcription, DNA-templated;;nucleus;;sequence-specific DNA binding;;DNA binding	GO:0003700;;GO:0006355;;GO:0005634;;GO:0043565;;GO:0003677	1010.68	483.613	1.22959	1.59e-14	1.12e-12
GLYMA_03G144500	fatty acid biosynthetic process;;fatty acid metabolic process;;lipid metabolic process;;omega-6 fatty acid desaturase activity;;integral component of membrane;;membrane;;endoplasmic reticulum membrane;;oxidoreductase activity;;endoplasmic reticulum;;oxidoreductase activity, acting on paired donors, with oxidation of a pair of donors resulting in the reduction of molecular oxygen to two molecules …	GO:0006633;;GO:0006631;;GO:0006629;;GO:0045485;;GO:0016021;;GO:0016020;;GO:0005789;;GO:0016491;;GO:0005783;;GO:0016717;;GO:0006636	4.99667	2.40667	1.22926	9.48e-08	2.3e-06
GLYMA_17G138300	membrane;;anchored component of plasma membrane;;oxidoreductase activity, oxidizing metal ions;;copper ion binding;;oxidoreductase activity	GO:0016020;;GO:0046658;;GO:0016722;;GO:0005507;;GO:0016491	47.0733	23.51	1.22876	5.38e-10	1.89e-08
GLYMA_15G231500	defense response;;defense response to other organism;;response to other organism;;ADP binding;;protein binding	GO:0006952;;GO:0098542;;GO:0051707;;GO:0043531;;GO:0005515	9.84	4.75	1.22862	4.94e-12	2.32e-10
GLYMA_06G021400	integral component of membrane;;membrane	GO:0016021;;GO:0016020	20.4867	9.72333	1.2282	5.9e-09	1.78e-07
GLYMA_19G259300	L-ascorbic acid biosynthetic process;;flavin adenine dinucleotide binding;;membrane;;D-arabinono-1,4-lactone oxidase activity;;oxidoreductase activity;;FAD binding;;L-gulonolactone oxidase activity	GO:0019853;;GO:0050660;;GO:0016020;;GO:0003885;;GO:0016491;;GO:0071949;;GO:0050105	7.92333	3.86	1.22798	0.00286037	0.021858
GLYMA_13G272000	membrane;;hydrogen ion transmembrane transport;;cation transport;;integral component of membrane;;cation transmembrane transporter activity;;calcium ion transmembrane transport;;cell;;vacuolar membrane;;calcium ion binding;;cellular calcium ion homeostasis;;calcium:proton antiporter activity;;calcium:cation antiporter activity;;transmembrane transport	GO:0016020;;GO:1902600;;GO:0006812;;GO:0016021;;GO:0008324;;GO:0070588;;GO:0005623;;GO:0005774;;GO:0005509;;GO:0006874;;GO:0015369;;GO:0015368;;GO:0055085	372.617	169.757	1.22676	1.51e-12	7.74e-11
GLYMA_13G154000	cell redox homeostasis;;cell;;electron carrier activity	GO:0045454;;GO:0005623;;GO:0009055	9.10333	4.63	1.22674	6.15e-13	3.36e-11
GLYMA_11G051300	plasma membrane	GO:0005886	55.29	26.3633	1.22596	2.6e-05	0.000378367
GLYMA_13G089700	cytoplasm;;membrane;;cell wall pectin metabolic process;;S-adenosylmethionine-dependent methyltransferase activity;;integral component of membrane;;trans-Golgi network;;vacuolar membrane;;transferase activity;;methyltransferase activity;;methylation;;endosome	GO:0005737;;GO:0016020;;GO:0052546;;GO:0008757;;GO:0016021;;GO:0005802;;GO:0005774;;GO:0016740;;GO:0008168;;GO:0032259;;GO:0005768	58.1433	28.2167	1.22433	3.9e-16	3.45e-14
GLYMA_01G160300	maintenance of DNA methylation;;methylation;;S-adenosylmethionine-dependent methyltransferase activity;;nucleus;;DNA (cytosine-5-)-methyltransferase activity;;transferase activity;;C-5 methylation of cytosine;;DNA binding;;methyltransferase activity;;chromatin binding;;DNA methylation on cytosine within a CG sequence	GO:0010216;;GO:0032259;;GO:0008757;;GO:0005634;;GO:0003886;;GO:0016740;;GO:0090116;;GO:0003677;;GO:0008168;;GO:0003682;;GO:0010424	21.3433	9.86	1.2243	2.59e-13	1.51e-11
GLYMA_02G225600	proteolysis;;thiol-dependent ubiquitin-specific protease activity	GO:0006508;;GO:0004843	38.92	18.3367	1.22333	0.000156029	0.00183407
GLYMA_05G222300	hydrolase activity;;metal ion binding;;organic substance metabolic process;;cytosol;;cytidine deamination;;catalytic activity;;nitrogen compound metabolic process;;zinc ion binding;;cytidine deaminase activity	GO:0016787;;GO:0046872;;GO:0071704;;GO:0005829;;GO:0009972;;GO:0003824;;GO:0006807;;GO:0008270;;GO:0004126	51.56	24.7133	1.22283	1.26e-07	3e-06
GLYMA_17G229100	cytoplasm;;protein phosphorylation;;phosphorylation;;kinase activity;;nucleotide binding;;protein serine/threonine kinase activity;;transferase activity;;signal transduction;;protein kinase activity;;ATP binding	GO:0005737;;GO:0006468;;GO:0016310;;GO:0016301;;GO:0000166;;GO:0004674;;GO:0016740;;GO:0007165;;GO:0004672;;GO:0005524	18.2633	8.84	1.22276	1.68e-13	1.02e-11
GLYMA_08G055900	negative regulation of transcription from RNA polymerase II promoter;;transcription factor activity, sequence-specific DNA binding;;ligase activity;;nucleus;;regulation of transcription, DNA-templated;;regulation of transcription from RNA polymerase II promoter;;RNA polymerase II regulatory region sequence-specific DNA binding;;metal ion binding;;transcriptional repressor activity, RNA polymerase…	GO:0000122;;GO:0003700;;GO:0016874;;GO:0005634;;GO:0006355;;GO:0006357;;GO:0000977;;GO:0046872;;GO:0001078;;GO:0000981;;GO:0008270	21.2667	10.18	1.22256	6.49e-07	1.35e-05
GLYMA_06G275600	cytoplasm;;trehalose-phosphatase activity;;trehalose biosynthetic process;;trehalose metabolic process;;alpha,alpha-trehalose-phosphate synthase (UDP-forming) activity;;catalytic activity;;trehalose metabolism in response to stress	GO:0005737;;GO:0004805;;GO:0005992;;GO:0005991;;GO:0003825;;GO:0003824;;GO:0070413	42.6533	20.7	1.22157	1.3e-23	2.92e-21
GLYMA_06G297600			55.8033	25.49	1.22092	0.00315517	0.0237679
GLYMA_17G145400	transcription factor activity, sequence-specific DNA binding;;nucleus;;DNA binding;;regulation of transcription, DNA-templated;;transcription, DNA-templated;;ethylene-activated signaling pathway	GO:0003700;;GO:0005634;;GO:0003677;;GO:0006355;;GO:0006351;;GO:0009873	228.393	109.47	1.2209	6.72e-10	2.32e-08
GLYMA_13G361200	regulation of transcription, DNA-templated;;nucleus;;transcription, DNA-templated;;protein binding;;auxin-activated signaling pathway	GO:0006355;;GO:0005634;;GO:0006351;;GO:0005515;;GO:0009734	18.69	8.15	1.22058	2.37e-05	0.000347684
GLYMA_05G063600	transcription factor activity, sequence-specific DNA binding;;nucleus;;DNA binding;;regulation of transcription, DNA-templated;;transcription, DNA-templated;;ethylene-activated signaling pathway	GO:0003700;;GO:0005634;;GO:0003677;;GO:0006355;;GO:0006351;;GO:0009873	80.0967	38.53	1.22001	1.52e-12	7.76e-11
GLYMA_06G068400	protein ubiquitination;;ubiquitin-dependent protein catabolic process;;SCF ubiquitin ligase complex;;protein binding;;SCF-dependent proteasomal ubiquitin-dependent protein catabolic process	GO:0016567;;GO:0006511;;GO:0019005;;GO:0005515;;GO:0031146	30.12	14.5933	1.2199	1.35e-12	6.96e-11
GLYMA_20G180100	sequence-specific DNA binding;;membrane;;transcription factor activity, sequence-specific DNA binding;;nucleus;;cell differentiation;;regulation of transcription, DNA-templated;;zinc ion binding;;DNA binding;;positive regulation of transcription, DNA-templated	GO:0043565;;GO:0016020;;GO:0003700;;GO:0005634;;GO:0030154;;GO:0006355;;GO:0008270;;GO:0003677;;GO:0045893	73.55	35.1267	1.21926	1.09e-07	2.63e-06
GLYMA_12G218200	sequence-specific DNA binding;;transcription regulatory region DNA binding;;transcription factor activity, sequence-specific DNA binding;;nucleus;;cell differentiation;;positive regulation of gene expression;;transcription regulatory region sequence-specific DNA binding	GO:0043565;;GO:0044212;;GO:0003700;;GO:0005634;;GO:0030154;;GO:0010628;;GO:0000976	7.88667	3.81667	1.21921	0.00143409	0.0123108
GLYMA_11G088300			16.44	7.94333	1.21892	0.000237023	0.0026575
GLYMA_16G009000			13.2667	6.45	1.21858	0.000274347	0.00300097
GLYMA_04G173500	transcription factor activity, sequence-specific DNA binding;;regulation of transcription, DNA-templated;;nucleus;;sequence-specific DNA binding;;DNA binding	GO:0003700;;GO:0006355;;GO:0005634;;GO:0043565;;GO:0003677	3.33	1.62	1.21851	0.000129436	0.00155454
GLYMA_15G187400	cytoplasm;;protein phosphorylation;;phosphorylation;;nucleus;;kinase activity;;nucleotide binding;;protein serine/threonine kinase activity;;transferase activity;;signal transduction;;protein kinase activity;;intracellular signal transduction;;response to stimulus;;ATP binding;;old GO	GO:0005737;;GO:0006468;;GO:0016310;;GO:0005634;;GO:0016301;;GO:0000166;;GO:0004674;;GO:0016740;;GO:0007165;;GO:0004672;;GO:0035556;;GO:0050896;;GO:0005524;;GO:0106310	8.28333	4.03667	1.21811	2.68e-05	0.000389429
GLYMA_13G176600	regulation of salicylic acid mediated signaling pathway;;plasma membrane;;plant-type hypersensitive response;;defense response;;programmed cell death;;immune response	GO:2000031;;GO:0005886;;GO:0009626;;GO:0006952;;GO:0012501;;GO:0006955	85.28	41.38	1.21776	2.78e-16	2.5e-14
GLYMA_09G207000	integral component of membrane;;membrane	GO:0016021;;GO:0016020	13.69	5.99	1.21724	3.43e-07	7.57e-06
GLYMA_10G295200	nucleic acid binding	GO:0003676	7.6	3.66333	1.21685	2.63e-05	0.000381771
GLYMA_13G043900	apoplast;;extracellular region;;extracellular space	GO:0048046;;GO:0005576;;GO:0005615	219.397	106.313	1.21622	2.96e-12	1.44e-10
GLYMA_13G144600	DNA binding	GO:0003677	44.1867	22.28	1.21594	2.57e-16	2.33e-14
GLYMA_16G172300	integral component of membrane;;membrane;;protein binding	GO:0016021;;GO:0016020;;GO:0005515	8.04667	4.42	1.21591	0.00028268	0.00307712
GLYMA_09G094400	S-adenosylmethionine-dependent methyltransferase activity;;O-methyltransferase activity;;aromatic compound biosynthetic process;;methyltransferase activity;;protein dimerization activity;;methylation	GO:0008757;;GO:0008171;;GO:0019438;;GO:0008168;;GO:0046983;;GO:0032259	15.4533	7.57333	1.21571	0.000125528	0.00151428
GLYMA_13G284100	protein phosphorylation;;membrane;;phosphorylation;;integral component of membrane;;protein kinase activity;;carbohydrate binding;;nucleotide binding;;protein serine/threonine kinase activity;;transferase activity;;ubiquitin protein ligase binding;;plasmodesma;;kinase activity;;plasma membrane;;old GO;;ATP binding;;recognition of pollen	GO:0006468;;GO:0016020;;GO:0016310;;GO:0016021;;GO:0004672;;GO:0030246;;GO:0000166;;GO:0004674;;GO:0016740;;GO:0031625;;GO:0009506;;GO:0016301;;GO:0005886;;GO:0106310;;GO:0005524;;GO:0048544	12.4767	6.07667	1.21551	6.33e-10	2.2e-08
GLYMA_07G041300	integral component of membrane;;membrane	GO:0016021;;GO:0016020	4.60667	2.51667	1.2153	0.00113591	0.0101084
GLYMA_05G043900	response to salicylic acid;;response to hydrogen peroxide;;nucleus;;calmodulin binding;;protein binding;;metal ion binding	GO:0009751;;GO:0042542;;GO:0005634;;GO:0005516;;GO:0005515;;GO:0046872	28.6833	12.6467	1.21508	1.23e-06	2.43e-05
GLYMA_06G039600	chloroplast accumulation movement;;cytosol;;chloroplast avoidance movement	GO:0009904;;GO:0005829;;GO:0009903	27.9467	13.6533	1.21334	3.92e-32	2.97e-29
GLYMA_04G036700	nucleus;;regulation of transcription, DNA-templated;;regulation of transcription from RNA polymerase II promoter;;DNA binding;;RNA polymerase II core promoter proximal region sequence-specific DNA binding;;RNA polymerase II transcription factor activity, sequence-specific DNA binding	GO:0005634;;GO:0006355;;GO:0006357;;GO:0003677;;GO:0000978;;GO:0000981	127.737	60.28	1.21308	2.71e-07	6.08e-06
GLYMA_06G182500			6.05333	2.94	1.21285	7.14e-07	1.48e-05
GLYMA_16G207800	dioxygenase activity;;cellular aromatic compound metabolic process;;oxidoreductase activity, acting on single donors with incorporation of molecular oxygen;;ferrous iron binding;;zinc ion binding;;metal ion binding;;oxidoreductase activity	GO:0051213;;GO:0006725;;GO:0016701;;GO:0008198;;GO:0008270;;GO:0046872;;GO:0016491	154.363	74.5167	1.21128	3.44e-09	1.07e-07
GLYMA_13G070300	Golgi apparatus;;integral component of membrane;;membrane;;transferase activity;;transferase activity, transferring glycosyl groups	GO:0005794;;GO:0016021;;GO:0016020;;GO:0016740;;GO:0016757	96.49	46.6233	1.21122	2.72e-05	0.000393423
GLYMA_09G174200	regulation of jasmonic acid mediated signaling pathway;;nucleus;;response to wounding;;regulation of defense response	GO:2000022;;GO:0005634;;GO:0009611;;GO:0031347	41.83	19.88	1.21084	8.44e-08	2.07e-06
GLYMA_17G261300			5.38	2.60667	1.20993	0.000169039	0.00196698
GLYMA_11G233000	integral component of membrane;;membrane	GO:0016021;;GO:0016020	17.54	8.59333	1.20946	1.7e-11	7.55e-10
GLYMA_15G014100			5.20667	2.33333	1.20785	0.0028414	0.0217523
GLYMA_17G076200	calmodulin binding	GO:0005516	4.04333	2.00333	1.20756	2.8e-06	5.1e-05
GLYMA_11G096700	membrane;;sexual reproduction;;extracellular region;;anatomical structure morphogenesis;;plant-type cell wall;;plasmodesma	GO:0016020;;GO:0019953;;GO:0005576;;GO:0009653;;GO:0009505;;GO:0009506	1950.4	866.893	1.20638	5.58e-18	6.14e-16
GLYMA_17G211200	protein phosphorylation;;membrane;;phosphorylation;;integral component of membrane;;protein kinase activity;;carbohydrate binding;;nucleotide binding;;protein serine/threonine kinase activity;;transferase activity;;ubiquitin protein ligase binding;;kinase activity;;plasma membrane;;ATP binding;;old GO	GO:0006468;;GO:0016020;;GO:0016310;;GO:0016021;;GO:0004672;;GO:0030246;;GO:0000166;;GO:0004674;;GO:0016740;;GO:0031625;;GO:0016301;;GO:0005886;;GO:0005524;;GO:0106310	2.75	1.35	1.20636	7.63e-05	0.00098008
GLYMA_17G083400	hydrolase activity;;putrescine biosynthetic process;;agmatine deiminase activity;;protein-arginine deiminase activity	GO:0016787;;GO:0009446;;GO:0047632;;GO:0004668	103.783	50.7767	1.20617	1.4e-13	8.58e-12
GLYMA_03G167200	RNA processing;;protein binding	GO:0006396;;GO:0005515	73.7367	36.0433	1.20599	9.98e-16	8.4e-14
GLYMA_19G138200	integral component of membrane;;membrane	GO:0016021;;GO:0016020	3.79333	1.85667	1.205	1.76e-06	3.35e-05
GLYMA_17G232000	enzyme-directed rRNA pseudouridine synthesis;;pseudouridine synthesis;;RNA binding;;pseudouridine synthase activity;;RNA modification	GO:0000455;;GO:0001522;;GO:0003723;;GO:0009982;;GO:0009451	19.7067	9.30667	1.20498	3.85e-11	1.61e-09
GLYMA_17G099400	mitochondrion;;protein binding	GO:0005739;;GO:0005515	2.01667	0.96	1.20436	2.08e-05	0.000310649
GLYMA_17G053000	old GO;;heme binding;;response to oxidative stress;;cellular oxidant detoxification;;extracellular region;;hydrogen peroxide catabolic process;;metal ion binding;;peroxidase activity;;oxidoreductase activity	GO:0140825;;GO:0020037;;GO:0006979;;GO:0098869;;GO:0005576;;GO:0042744;;GO:0046872;;GO:0004601;;GO:0016491	92.9367	43.62	1.20434	2.36e-15	1.86e-13
GLYMA_13G039800	nucleus;;defense response signaling pathway, resistance gene-dependent	GO:0005634;;GO:0009870	6.51333	3.16	1.20388	9.92e-06	0.000160283
GLYMA_14G205100	actin binding;;cellular anatomical entity;;actin filament binding;;vacuolar membrane	GO:0003779;;GO:0110165;;GO:0051015;;GO:0005774	13.9867	6.99333	1.20299	8.36e-15	6.23e-13
GLYMA_02G106000	protein transport;;protein import into nucleus;;nucleus;;guanyl-nucleotide exchange factor activity;;small GTPase binding	GO:0015031;;GO:0006606;;GO:0005634;;GO:0005085;;GO:0031267	18.52	10.3	1.20295	8.04e-20	1.13e-17
GLYMA_08G201300	ATPase activity, coupled to transmembrane movement of substances;;integral component of membrane;;membrane;;ABC-type transmembrane transporter activity;;nucleotide binding;;ATPase activity;;plasma membrane;;transmembrane transport;;ATP binding	GO:0042626;;GO:0016021;;GO:0016020;;GO:0140359;;GO:0000166;;GO:0016887;;GO:0005886;;GO:0055085;;GO:0005524	181.577	89.6933	1.20228	1.68e-22	3.4e-20
GLYMA_06G111900	integral component of membrane;;membrane;;transmembrane transporter activity;;plasma membrane;;transmembrane transport;;cellular anatomical entity	GO:0016021;;GO:0016020;;GO:0022857;;GO:0005886;;GO:0055085;;GO:0110165	29.0733	13.8767	1.20163	3.87e-06	6.85e-05
GLYMA_09G019900	regulation of programmed cell death;;metal ion binding;;ubiquitin-protein transferase activity	GO:0043067;;GO:0046872;;GO:0004842	55.2033	27.1567	1.20154	5.04e-19	6.35e-17
GLYMA_05G126900			320.503	159.053	1.20035	9.59e-19	1.16e-16
GLYMA_17G153000	hydrolase activity;;phosphatase activity;;inositol-1,3,4,5-tetrakisphosphate 5-phosphatase activity;;phosphatidylinositol-4,5-bisphosphate 5-phosphatase activity;;phosphatidylinositol-3,4,5-trisphosphate 5-phosphatase activity;;catalytic activity;;phosphatidylinositol dephosphorylation;;inositol-polyphosphate 5-phosphatase activity;;inositol-1,4,5-trisphosphate 5-phosphatase activity	GO:0016787;;GO:0016791;;GO:0052659;;GO:0004439;;GO:0034485;;GO:0003824;;GO:0046856;;GO:0004445;;GO:0052658	13.1867	6.62	1.20008	0.00274167	0.0211373
GLYMA_03G215600	histone-lysine N-methyltransferase activity;;methylation;;regulation of macromolecule metabolic process;;nucleus;;regulation of transcription from RNA polymerase II promoter;;regulation of nitrogen compound metabolic process;;protein binding;;methyltransferase activity;;Set1C/COMPASS complex;;metal ion binding	GO:0018024;;GO:0032259;;GO:0060255;;GO:0005634;;GO:0006357;;GO:0051171;;GO:0005515;;GO:0008168;;GO:0048188;;GO:0046872	1.78333	0.803333	1.19976	0.00302579	0.0229428
GLYMA_13G296900	plant-type vacuole;;integral component of membrane;;transmembrane transport;;response to stimulus;;ion transport;;membrane;;calcium ion transmembrane transport;;calcium ion transport;;vacuolar membrane;;ion transmembrane transport;;ion channel complex;;calcium ion binding;;regulation of ion transmembrane transport;;voltage-gated calcium channel activity;;ion channel activity	GO:0000325;;GO:0016021;;GO:0055085;;GO:0050896;;GO:0006811;;GO:0016020;;GO:0070588;;GO:0006816;;GO:0005774;;GO:0034220;;GO:0034702;;GO:0005509;;GO:0034765;;GO:0005245;;GO:0005216	81.25	43.45	1.19877	1.15e-08	3.28e-07
GLYMA_10G270000	phospholipid metabolic process;;membrane;;integral component of membrane;;phosphatidate phosphatase activity	GO:0006644;;GO:0016020;;GO:0016021;;GO:0008195	30.3267	15.2733	1.19802	3.44e-11	1.45e-09
GLYMA_08G022300	hydrolase activity;;carbohydrate metabolic process;;cellulase activity;;carbohydrate binding;;hydrolase activity, acting on glycosyl bonds;;cellulose catabolic process;;polysaccharide catabolic process;;extracellular region;;metabolic process;;hydrolase activity, hydrolyzing O-glycosyl compounds	GO:0016787;;GO:0005975;;GO:0008810;;GO:0030246;;GO:0016798;;GO:0030245;;GO:0000272;;GO:0005576;;GO:0008152;;GO:0004553	19.4033	9.59667	1.19707	9.82e-06	0.000159227
GLYMA_07G039900	cytoplasm;;fatty acid biosynthetic process;;fatty acid metabolic process;;lipid metabolic process;;dioxygenase activity;;lipid oxidation;;oxidoreductase activity, acting on single donors with incorporation of molecular oxygen, incorporation of two atoms of oxygen;;oxylipin biosynthetic process;;protein binding;;metal ion binding;;oxidoreductase activity	GO:0005737;;GO:0006633;;GO:0006631;;GO:0006629;;GO:0051213;;GO:0034440;;GO:0016702;;GO:0031408;;GO:0005515;;GO:0046872;;GO:0016491	173.23	85.4333	1.19678	8.75e-35	8.34e-32
GLYMA_10G253100	protein phosphorylation;;phosphorylation;;integral component of membrane;;membrane;;protein serine/threonine kinase activity;;protein kinase activity;;plasma membrane;;ATP binding	GO:0006468;;GO:0016310;;GO:0016021;;GO:0016020;;GO:0004674;;GO:0004672;;GO:0005886;;GO:0005524	12.33	6.03333	1.19578	7.52e-06	0.000125009
GLYMA_12G015800	flower development	GO:0009908	5.13333	2.53667	1.19533	4.12e-07	8.94e-06
GLYMA_08G256600	response to salicylic acid;;photoperiodism, flowering;;response to wounding;;jasmonic acid biosynthetic process;;response to absence of light;;response to salt stress;;plastid;;response to abscisic acid;;auxin-activated signaling pathway;;positive regulation of defense response to insect;;response to blue light;;response to far red light;;induced systemic resistance, jasmonic acid mediated signal…	GO:0009751;;GO:0048573;;GO:0009611;;GO:0009695;;GO:0009646;;GO:0009651;;GO:0009536;;GO:0009737;;GO:0009734;;GO:1900367;;GO:0009637;;GO:0010218;;GO:0009864;;GO:0033274;;GO:0080186;;GO:0009908;;GO:0046423;;GO:0007623;;GO:0050832;;GO:0010038;;GO:0010114;;GO:0009507;;GO:0016853;;GO:0042542;;GO:0009625;;GO:0009723	14.64	6.99	1.19531	4.67e-05	0.000636812
GLYMA_14G047700	integral component of membrane;;membrane;;transmembrane transporter activity;;organic substance transport;;transmembrane transport;;plasmodesma	GO:0016021;;GO:0016020;;GO:0022857;;GO:0071702;;GO:0055085;;GO:0009506	4.27	2.06333	1.19518	7.64e-05	0.000981263
GLYMA_20G020200	defense response;;S-adenosylmethionine-dependent methyltransferase activity;;signal transduction;;ADP binding	GO:0006952;;GO:0008757;;GO:0007165;;GO:0043531	7.01333	3.44333	1.19509	1.03e-12	5.41e-11
GLYMA_02G283100	integral component of membrane;;membrane	GO:0016021;;GO:0016020	3.80667	1.86333	1.19494	0.00522202	0.0357049
GLYMA_11G143300			6.51333	3.18333	1.19387	8.81e-05	0.00111289
GLYMA_05G187300	Golgi apparatus;;trans-Golgi network;;integral component of membrane;;membrane;;cellulose biosynthetic process;;cell wall organization;;transferase activity;;plant-type primary cell wall biogenesis;;cellulose synthase (UDP-forming) activity;;transferase activity, transferring glycosyl groups;;plasma membrane;;cellulose synthase activity;;metal ion binding	GO:0005794;;GO:0005802;;GO:0016021;;GO:0016020;;GO:0030244;;GO:0071555;;GO:0016740;;GO:0009833;;GO:0016760;;GO:0016757;;GO:0005886;;GO:0016759;;GO:0046872	130.247	64.32	1.1938	4.12e-15	3.14e-13
GLYMA_08G259000	defense response;;defense response to other organism;;response to other organism;;ADP binding	GO:0006952;;GO:0098542;;GO:0051707;;GO:0043531	15.03	7.44	1.19347	6e-13	3.29e-11
GLYMA_05G196700	positive regulation of growth	GO:0045927	20.92	10.3533	1.19321	5.53e-11	2.26e-09
GLYMA_20G185200	TFIIIC-class transcription factor binding;;RNA polymerase III transcriptional preinitiation complex assembly;;transcription factor TFIIIB complex;;transcription factor activity, core RNA polymerase III binding;;DNA binding	GO:0001156;;GO:0070898;;GO:0000126;;GO:0000995;;GO:0003677	1.73667	0.846667	1.19308	2.72e-05	0.000394509
GLYMA_16G210300	monooxygenase activity;;brassinosteroid homeostasis;;heme binding;;brassinosteroid biosynthetic process;;oxidoreductase activity, acting on paired donors, with incorporation or reduction of molecular oxygen;;integral component of membrane;;membrane;;oxidoreductase activity, acting on paired donors, with incorporation or reduction of molecular oxygen, NAD(P)H as one donor, and incorporation of one…	GO:0004497;;GO:0010268;;GO:0020037;;GO:0016132;;GO:0016705;;GO:0016021;;GO:0016020;;GO:0016709;;GO:0016125;;GO:0005506;;GO:0046872;;GO:0007275;;GO:0055114;;GO:0016491	4.31333	2.10333	1.19286	3.98e-05	0.000550265
GLYMA_03G196300			436.33	212.137	1.19215	4.51e-18	5e-16
GLYMA_16G176900	integral component of membrane;;membrane;;protein binding	GO:0016021;;GO:0016020;;GO:0005515	0.8	0.403333	1.19182	0.00328846	0.0246066
GLYMA_13G073800			62.3733	30.6167	1.19151	4.17e-08	1.08e-06
GLYMA_14G102700	cytoplasm;;cellular amino acid biosynthetic process;;isomerase activity;;small molecule metabolic process;;aromatic amino acid family biosynthetic process;;chorismate metabolic process;;chorismate mutase activity	GO:0005737;;GO:0008652;;GO:0016853;;GO:0044281;;GO:0009073;;GO:0046417;;GO:0004106	23.4033	11.4533	1.19133	1.21e-09	4.04e-08
GLYMA_11G188700			7.3	3.6	1.19093	5.25e-08	1.33e-06
GLYMA_07G081400	S-adenosylmethionine-dependent methyltransferase activity;;intracellular;;intracellular signal transduction;;protein disulfide oxidoreductase activity;;cell redox homeostasis;;electron carrier activity	GO:0008757;;GO:0005622;;GO:0035556;;GO:0015035;;GO:0045454;;GO:0009055	5.36	2.65667	1.19066	2.16e-06	4.04e-05
GLYMA_03G078200	transferase activity;;transferase activity, transferring acyl groups;;transferase activity, transferring acyl groups other than amino-acyl groups	GO:0016740;;GO:0016746;;GO:0016747	67.22	33.14	1.19014	4.67e-12	2.2e-10
GLYMA_08G156100	transferase activity;;Golgi apparatus;;integral component of membrane;;membrane;;O-acetyltransferase activity	GO:0016740;;GO:0005794;;GO:0016021;;GO:0016020;;GO:0016413	7.01333	3.44667	1.18995	5.1e-10	1.8e-08
GLYMA_12G129800	cytoplasm;;trehalose-phosphatase activity;;trehalose biosynthetic process;;trehalose metabolic process;;alpha,alpha-trehalose-phosphate synthase (UDP-forming) activity;;catalytic activity;;trehalose metabolism in response to stress	GO:0005737;;GO:0004805;;GO:0005992;;GO:0005991;;GO:0003825;;GO:0003824;;GO:0070413	56.8767	28.1	1.18976	2.51e-25	6.98e-23
GLYMA_05G020500	vacuole;;glycerophosphodiester phosphodiesterase activity;;glycerol metabolic process;;lipid metabolic process;;phosphoric diester hydrolase activity	GO:0005773;;GO:0008889;;GO:0006071;;GO:0006629;;GO:0008081	17.8433	8.86	1.18797	3.25e-05	0.000460671
GLYMA_08G142000			396.527	224.37	1.18718	5.04e-22	9.39e-20
GLYMA_13G168300	microtubule-based process;;dynein intermediate chain binding;;dynein light intermediate chain binding;;cytoplasmic dynein complex;;dynein complex;;cellular anatomical entity;;positive regulation of ATP-dependent microtubule motor activity, plus-end-directed	GO:0007017;;GO:0045505;;GO:0051959;;GO:0005868;;GO:0030286;;GO:0110165;;GO:2000582	3.84333	1.89	1.18542	0.00384855	0.0279529
GLYMA_12G075600	leaf senescence	GO:0010150	6.19	3.04333	1.18503	0.000115701	0.00141272
GLYMA_20G135700	membrane;;growth factor activity;;cell proliferation;;mRNA cis splicing, via spliceosome;;cell differentiation;;extracellular region;;signal transduction;;nucleus	GO:0016020;;GO:0008083;;GO:0008283;;GO:0045292;;GO:0030154;;GO:0005576;;GO:0007165;;GO:0005634	128.15	61.33	1.18449	2.85e-11	1.22e-09
GLYMA_18G052100	nucleus;;regulation of transcription, DNA-templated;;zinc ion binding;;DNA binding;;metal ion binding;;transcription, DNA-templated	GO:0005634;;GO:0006355;;GO:0008270;;GO:0003677;;GO:0046872;;GO:0006351	14.8267	7.71	1.18365	1.06e-13	6.66e-12
GLYMA_07G022300	galactoside 2-alpha-L-fucosyltransferase activity;;Golgi apparatus;;cell wall biogenesis;;xyloglucan biosynthetic process;;integral component of membrane;;membrane;;fucosyltransferase activity;;cell wall organization;;transferase activity;;transferase activity, transferring glycosyl groups;;Golgi cisterna membrane	GO:0008107;;GO:0005794;;GO:0042546;;GO:0009969;;GO:0016021;;GO:0016020;;GO:0008417;;GO:0071555;;GO:0016740;;GO:0016757;;GO:0032580	13.86	6.73667	1.18247	0.00534551	0.0363731
GLYMA_09G116400	transcription factor activity, sequence-specific DNA binding;;sequence-specific DNA binding;;nucleus;;DNA binding	GO:0003700;;GO:0043565;;GO:0005634;;GO:0003677	5.45333	2.73	1.18205	9.42e-05	0.00117961
GLYMA_08G171400	membrane;;plasma membrane	GO:0016020;;GO:0005886	845.753	396.947	1.18122	1.82e-11	8e-10
GLYMA_19G090800	monooxygenase activity;;membrane;;heme binding;;integral component of membrane;;oxidoreductase activity, acting on paired donors, with incorporation or reduction of molecular oxygen;;iron ion binding	GO:0004497;;GO:0016020;;GO:0020037;;GO:0016021;;GO:0016705;;GO:0005506	2.27667	1.12667	1.18028	0.00117793	0.0104007
GLYMA_20G004900	Golgi apparatus;;membrane;;transferase activity, transferring glycosyl groups;;protein glycosylation;;Golgi membrane	GO:0005794;;GO:0016020;;GO:0016757;;GO:0006486;;GO:0000139	29.2533	14.7267	1.18003	1.06e-09	3.58e-08
GLYMA_18G015800			2.04667	1.09333	1.17972	0.0010573	0.00952891
GLYMA_13G117400			19.6733	9.58667	1.17847	2.3e-05	0.000339894
GLYMA_19G190600	mannan synthase activity;;Golgi apparatus;;integral component of membrane;;membrane;;transferase activity, transferring glycosyl groups	GO:0051753;;GO:0005794;;GO:0016021;;GO:0016020;;GO:0016757	4.93	2.42667	1.17839	2.42e-05	0.000354632
GLYMA_04G118700	translation elongation factor activity;;enzyme inhibitor activity;;membrane;;negative regulation of catalytic activity	GO:0003746;;GO:0004857;;GO:0016020;;GO:0043086	964.903	475.573	1.178	3.6e-12	1.72e-10
GLYMA_15G245300	monooxygenase activity;;membrane;;heme binding;;integral component of membrane;;oxidoreductase activity, acting on paired donors, with incorporation or reduction of molecular oxygen;;iron ion binding;;metal ion binding;;acyl-CoA oxidase activity;;oxidoreductase activity	GO:0004497;;GO:0016020;;GO:0020037;;GO:0016021;;GO:0016705;;GO:0005506;;GO:0046872;;GO:0003997;;GO:0016491	4.46333	2.23	1.1777	4.11e-05	0.000565327
GLYMA_05G170300	galactose metabolic process;;cytosol;;UDP-glucose 4-epimerase activity;;galactose catabolic process via UDP-galactose	GO:0006012;;GO:0005829;;GO:0003978;;GO:0033499	11.7133	5.85333	1.17767	1.84e-12	9.32e-11
GLYMA_09G255000	1-aminocyclopropane-1-carboxylate synthase activity;;transaminase activity;;cellular amino acid metabolic process;;catalytic activity;;biosynthetic process;;pyridoxal phosphate binding	GO:0016847;;GO:0008483;;GO:0006520;;GO:0003824;;GO:0009058;;GO:0030170	14.3433	7.14	1.17698	0.00177922	0.0147393
GLYMA_15G007500			42.4867	20.97	1.17667	2.57e-06	4.72e-05
GLYMA_07G047800	catalytic activity;;calcium ion binding;;3'-5'-exoribonuclease activity	GO:0003824;;GO:0005509;;GO:0000175	140.613	69.4367	1.17641	4.18e-12	1.99e-10
GLYMA_02G016100	transcription factor activity, sequence-specific DNA binding;;nucleus;;DNA binding;;regulation of transcription, DNA-templated;;transcription, DNA-templated;;ethylene-activated signaling pathway	GO:0003700;;GO:0005634;;GO:0003677;;GO:0006355;;GO:0006351;;GO:0009873	521.423	259.13	1.17624	1.12e-15	9.31e-14
GLYMA_17G065100	glucan metabolic process;;hydrolase activity;;cell wall biogenesis;;carbohydrate metabolic process;;xyloglucan:xyloglucosyl transferase activity;;cell wall;;membrane;;hydrolase activity, acting on glycosyl bonds;;apoplast;;cell wall organization;;transferase activity;;extracellular region;;metabolic process;;hydrolase activity, hydrolyzing O-glycosyl compounds;;xyloglucan metabolic process	GO:0044042;;GO:0016787;;GO:0042546;;GO:0005975;;GO:0016762;;GO:0005618;;GO:0016020;;GO:0016798;;GO:0048046;;GO:0071555;;GO:0016740;;GO:0005576;;GO:0008152;;GO:0004553;;GO:0010411	813	390.18	1.17545	4.59e-06	8.01e-05
GLYMA_11G250700			180.513	88.8267	1.17467	1.03e-10	4.08e-09
GLYMA_12G185400	calcium ion binding	GO:0005509	97.16	44.4667	1.17459	1.53e-17	1.6e-15
GLYMA_17G066500	1-deoxy-D-xylulose 5-phosphate biosynthetic process;;metal ion binding;;thiamine biosynthetic process;;1-deoxy-D-xylulose-5-phosphate synthase activity;;isoprenoid biosynthetic process;;catalytic activity;;transferase activity;;transferase activity, transferring aldehyde or ketonic groups;;terpenoid biosynthetic process	GO:0052865;;GO:0046872;;GO:0009228;;GO:0008661;;GO:0008299;;GO:0003824;;GO:0016740;;GO:0016744;;GO:0016114	7.92667	3.95333	1.17435	4.43e-07	9.54e-06
GLYMA_17G125000	hydrolase activity;;CDP-glycerol diphosphatase activity;;manganese ion binding;;2',3'-cyclic-nucleotide 2'-phosphodiesterase activity;;metal ion binding;;ADP-ribose diphosphatase activity	GO:0016787;;GO:0047734;;GO:0030145;;GO:0008663;;GO:0046872;;GO:0047631	2.57667	1.29	1.17428	0.00341921	0.0253512
GLYMA_14G068700	protein phosphorylation;;membrane;;phosphorylation;;kinase activity;;nucleotide binding;;protein serine/threonine kinase activity;;transferase activity;;protein kinase activity;;ATP binding	GO:0006468;;GO:0016020;;GO:0016310;;GO:0016301;;GO:0000166;;GO:0004674;;GO:0016740;;GO:0004672;;GO:0005524	82.1767	38.7033	1.17339	7.26e-16	6.22e-14
GLYMA_12G105200	kinase activity;;phosphorylation;;membrane;;dolichyl-diphosphooligosaccharide-protein glycotransferase activity;;oligosaccharyl transferase activity;;metal ion binding	GO:0016301;;GO:0016310;;GO:0016020;;GO:0004579;;GO:0004576;;GO:0046872	31.68	26.6833	1.17209	2.09e-18	2.41e-16
GLYMA_08G173800	protein phosphorylation;;kinase activity;;phosphorylation;;protein kinase activity;;transmembrane receptor protein tyrosine kinase activity;;nucleotide binding;;protein serine/threonine kinase activity;;transferase activity;;plasma membrane;;protein autophosphorylation;;ATP binding	GO:0006468;;GO:0016301;;GO:0016310;;GO:0004672;;GO:0004714;;GO:0000166;;GO:0004674;;GO:0016740;;GO:0005886;;GO:0046777;;GO:0005524	187.997	98.4067	1.1714	7.22e-26	2.18e-23
GLYMA_17G037500	transcription factor activity, sequence-specific DNA binding;;regulation of transcription, DNA-templated;;nucleus;;sequence-specific DNA binding	GO:0003700;;GO:0006355;;GO:0005634;;GO:0043565	175.45	86.9633	1.17117	2.12e-18	2.43e-16
GLYMA_09G197000	protein phosphorylation;;IRE1-TRAF2-ASK1 complex;;endoplasmic reticulum unfolded protein response;;phosphorylation;;ribonuclease activity;;endoribonuclease activity;;unfolded protein binding;;nucleotide binding;;IRE1-mediated unfolded protein response;;protein serine/threonine kinase activity;;protein kinase activity;;ATP binding;;mRNA processing	GO:0006468;;GO:1990604;;GO:0030968;;GO:0016310;;GO:0004540;;GO:0004521;;GO:0051082;;GO:0000166;;GO:0036498;;GO:0004674;;GO:0004672;;GO:0005524;;GO:0006397	24.13	11.8267	1.17013	1.79e-13	1.08e-11
GLYMA_12G221500	regulation of transcription, DNA-templated;;nucleus;;DNA binding	GO:0006355;;GO:0005634;;GO:0003677	221.24	109.043	1.16999	9.87e-09	2.87e-07
GLYMA_09G170300	sequence-specific DNA binding;;transcription factor activity, sequence-specific DNA binding;;nucleus;;membrane;;response to ethylene;;regulation of transcription, DNA-templated;;DNA binding	GO:0043565;;GO:0003700;;GO:0005634;;GO:0016020;;GO:0009723;;GO:0006355;;GO:0003677	22.6033	11.2733	1.1697	4.07e-06	7.19e-05
GLYMA_05G162600	membrane;;integral component of membrane;;channel activity;;transmembrane transport	GO:0016020;;GO:0016021;;GO:0015267;;GO:0055085	14.52	7.24333	1.16836	1.23e-07	2.92e-06
GLYMA_13G035800	protein phosphorylation;;membrane;;phosphorylation;;integral component of membrane;;protein kinase activity;;kinase activity;;nucleotide binding;;protein serine/threonine kinase activity;;transferase activity;;calcium ion binding;;cell surface receptor signaling pathway;;plasma membrane;;polysaccharide binding;;ATP binding;;old GO	GO:0006468;;GO:0016020;;GO:0016310;;GO:0016021;;GO:0004672;;GO:0016301;;GO:0000166;;GO:0004674;;GO:0016740;;GO:0005509;;GO:0007166;;GO:0005886;;GO:0030247;;GO:0005524;;GO:0106310	22.2	11.33	1.16797	2.03e-12	1.01e-10
GLYMA_17G014100			7.65667	3.77667	1.1667	0.00656511	0.0427456
GLYMA_15G210300	flavonol biosynthetic process;;auxin efflux;;nucleotide-sugar metabolic process;;UDP-rhamnose biosynthetic process;;UDP-L-rhamnose synthase activity;;dTDP-glucose 4,6-dehydratase activity;;UDP-glucose 4,6-dehydratase activity	GO:0051555;;GO:0010315;;GO:0009225;;GO:0010253;;GO:0010280;;GO:0008460;;GO:0050377	13.9367	6.89	1.16635	1.43e-08	4.03e-07
GLYMA_17G237600	membrane	GO:0016020	11.7133	5.71333	1.16605	0.00590578	0.0392744
GLYMA_20G218900	proteolysis;;aspartic-type endopeptidase activity	GO:0006508;;GO:0004190	63.45	31.67	1.16579	2.35e-24	5.89e-22
GLYMA_10G274000			58.9467	29.73	1.16559	3.23e-12	1.56e-10
GLYMA_12G173500	nucleus;;protein binding	GO:0005634;;GO:0005515	431.937	223.823	1.16494	7.02e-10	2.42e-08
GLYMA_08G018900	oxidoreductase activity, acting on NAD(P)H, oxygen as acceptor;;integral component of membrane;;membrane;;NAD(P)H oxidase activity;;cellular oxidant detoxification;;calcium ion binding;;plasma membrane;;peroxidase activity;;oxidoreductase activity	GO:0050664;;GO:0016021;;GO:0016020;;GO:0016174;;GO:0098869;;GO:0005509;;GO:0005886;;GO:0004601;;GO:0016491	17.9967	9.06	1.16402	5.65e-15	4.28e-13
GLYMA_04G256700	fucose metabolic process;;integral component of membrane;;membrane;;transferase activity;;transferase activity, transferring glycosyl groups	GO:0006004;;GO:0016021;;GO:0016020;;GO:0016740;;GO:0016757	6.76	3.57	1.16253	2.76e-06	5.03e-05
GLYMA_17G049700	cytoplasm;;Golgi apparatus;;integral component of membrane;;membrane;;transferase activity;;transferase activity, transferring glycosyl groups;;fucose metabolic process;;chloroplast	GO:0005737;;GO:0005794;;GO:0016021;;GO:0016020;;GO:0016740;;GO:0016757;;GO:0006004;;GO:0009507	105.077	49.31	1.16198	1.79e-08	4.93e-07
GLYMA_14G116200	Golgi apparatus;;antiporter activity;;GDP-fucose transport;;integral component of membrane;;membrane;;transmembrane transport;;carbohydrate transport;;GDP-fucose transmembrane transporter activity	GO:0005794;;GO:0015297;;GO:0015783;;GO:0016021;;GO:0016020;;GO:0055085;;GO:0008643;;GO:0005457	42.71	21.9467	1.16194	3.91e-15	3.01e-13
GLYMA_11G085400	protein phosphorylation;;phosphorylation;;kinase activity;;nucleotide binding;;protein serine/threonine kinase activity;;transferase activity;;protein kinase activity;;ATP binding	GO:0006468;;GO:0016310;;GO:0016301;;GO:0000166;;GO:0004674;;GO:0016740;;GO:0004672;;GO:0005524	159.427	64.9167	1.16139	1.15e-17	1.21e-15
GLYMA_16G143400			8.88667	4.42	1.1604	0.000178408	0.00206529
GLYMA_05G149400	Rho guanyl-nucleotide exchange factor activity;;chloroplast thylakoid membrane;;integral component of membrane;;plastid;;photosystem I;;photosystem II;;plastoglobule;;membrane;;guanyl-nucleotide exchange factor activity;;chlorophyll binding;;protein-chromophore linkage;;photosynthesis;;photosynthesis, light harvesting in photosystem I;;response to light stimulus;;thylakoid;;photosynthesis, light …	GO:0005089;;GO:0009535;;GO:0016021;;GO:0009536;;GO:0009522;;GO:0009523;;GO:0010287;;GO:0016020;;GO:0005085;;GO:0016168;;GO:0018298;;GO:0015979;;GO:0009768;;GO:0009416;;GO:0009579;;GO:0009765;;GO:0009507	1.98	0.986667	1.16034	3.61e-09	1.12e-07
GLYMA_04G098400	nucleus;;membrane;;regulation of transcription from RNA polymerase II promoter;;protein dimerization activity;;RNA polymerase II core promoter proximal region sequence-specific DNA binding;;RNA polymerase II transcription factor activity, sequence-specific DNA binding	GO:0005634;;GO:0016020;;GO:0006357;;GO:0046983;;GO:0000978;;GO:0000981	42.2467	20.3833	1.16003	1.68e-08	4.64e-07
GLYMA_11G097200	protein import into chloroplast thylakoid membrane;;signal recognition particle, chloroplast targeting;;response to light stimulus;;protein binding;;chloroplast	GO:0045038;;GO:0080085;;GO:0009416;;GO:0005515;;GO:0009507	16.1233	8.13	1.15916	4.24e-13	2.4e-11
GLYMA_04G006200	calcium ion binding	GO:0005509	5.21	2.06	1.15913	6.15e-06	0.000104433
GLYMA_08G162200	cytoplasm;;N6-methyladenosine-containing RNA binding;;regulation of mRNA stability;;RNA binding;;mRNA destabilization;;mRNA binding	GO:0005737;;GO:1990247;;GO:0043488;;GO:0003723;;GO:0061157;;GO:0003729	169.85	86.7433	1.15908	1.03e-14	7.55e-13
GLYMA_02G247000	plasma membrane	GO:0005886	63.3967	31.8367	1.15872	8.45e-13	4.5e-11
GLYMA_12G208800	sequence-specific DNA binding;;cell differentiation;;transcription factor activity, sequence-specific DNA binding;;nucleus;;leaf morphogenesis;;regulation of transcription, DNA-templated;;regulation of secondary shoot formation;;transcription, DNA-templated;;DNA binding;;positive regulation of development, heterochronic	GO:0043565;;GO:0030154;;GO:0003700;;GO:0005634;;GO:0009965;;GO:0006355;;GO:2000032;;GO:0006351;;GO:0003677;;GO:0045962	3.46333	1.76	1.1587	0.000891792	0.00824583
GLYMA_16G045200			150.353	73.8467	1.15864	4.51e-13	2.53e-11
GLYMA_13G176100	cytoplasm;;ubiquitin protein ligase binding;;nucleus;;membrane;;modification-dependent protein catabolic process;;protein ubiquitination;;protein binding;;protein tag;;mRNA binding	GO:0005737;;GO:0031625;;GO:0005634;;GO:0016020;;GO:0019941;;GO:0016567;;GO:0005515;;GO:0031386;;GO:0003729	434.443	221.35	1.15861	2.82e-15	2.2e-13
GLYMA_06G256000	protein binding;;transcription factor activity, sequence-specific DNA binding;;S-adenosylmethionine-dependent methyltransferase activity;;nucleus;;defense response;;signal transduction;;ADP binding;;DNA binding;;recognition of pollen	GO:0005515;;GO:0003700;;GO:0008757;;GO:0005634;;GO:0006952;;GO:0007165;;GO:0043531;;GO:0003677;;GO:0048544	95.69	44.4433	1.15782	2.87e-20	4.32e-18
GLYMA_05G026000	integral component of membrane;;membrane	GO:0016021;;GO:0016020	221.187	105.743	1.15594	1.3e-07	3.1e-06
GLYMA_14G032200	transcription factor activity, sequence-specific DNA binding;;regulation of transcription, DNA-templated;;nucleus;;protein dimerization activity;;DNA binding	GO:0003700;;GO:0006355;;GO:0005634;;GO:0046983;;GO:0003677	1.84667	0.916667	1.15551	0.00597373	0.0396295
GLYMA_U008400	cytoplasm;;proteasome-mediated ubiquitin-dependent protein catabolic process;;ubiquitin protein ligase activity;;chaperone binding;;cellular response to misfolded protein;;protein ubiquitination;;misfolded or incompletely synthesized protein catabolic process;;positive regulation of proteolysis;;ubiquitin-protein transferase activity;;protein polyubiquitination	GO:0005737;;GO:0043161;;GO:0061630;;GO:0051087;;GO:0071218;;GO:0016567;;GO:0006515;;GO:0045862;;GO:0004842;;GO:0000209	32.66	19.7667	1.15494	1.48e-14	1.05e-12
GLYMA_13G326700	protein ubiquitination;;transferase activity;;metal ion binding;;ubiquitin-protein transferase activity;;ubiquitin protein ligase activity	GO:0016567;;GO:0016740;;GO:0046872;;GO:0004842;;GO:0061630	19.8767	10.1567	1.15468	1.57e-08	4.36e-07
GLYMA_13G147300			2.34667	1.19333	1.15398	0.000103455	0.00127917
GLYMA_11G098100	integral component of membrane;;membrane	GO:0016021;;GO:0016020	4.18333	2.11667	1.15357	0.00470412	0.0328831
GLYMA_13G261200	integral component of membrane;;membrane;;lipid binding;;lipid transport	GO:0016021;;GO:0016020;;GO:0008289;;GO:0006869	145.457	73.2233	1.1528	5.93e-07	1.24e-05
GLYMA_03G179500	membrane;;integral component of membrane;;SNARE binding;;vesicle fusion;;SNARE complex;;vesicle docking;;endomembrane system;;protein transport;;SNAP receptor activity;;intracellular protein transport;;cellular anatomical entity	GO:0016020;;GO:0016021;;GO:0000149;;GO:0006906;;GO:0031201;;GO:0048278;;GO:0012505;;GO:0015031;;GO:0005484;;GO:0006886;;GO:0110165	41.3867	19.0667	1.15257	2.93e-08	7.8e-07
GLYMA_15G104600	stomatal complex development;;guard cell differentiation;;transcription factor activity, sequence-specific DNA binding;;nucleus;;positive regulation of transcription, DNA-templated;;protein dimerization activity	GO:0010374;;GO:0010052;;GO:0003700;;GO:0005634;;GO:0045893;;GO:0046983	27.5	11.56	1.15203	3.6e-11	1.51e-09
GLYMA_04G023800	positive regulation of growth	GO:0045927	25.03	12.05	1.15193	1.04e-09	3.52e-08
GLYMA_08G327400	cytoplasm;;cytosol;;transferase activity, transferring acyl groups;;cysteine biosynthetic process from serine;;transferase activity;;cysteine biosynthetic process;;serine O-acetyltransferase activity;;serine O-acyltransferase activity	GO:0005737;;GO:0005829;;GO:0016746;;GO:0006535;;GO:0016740;;GO:0019344;;GO:0009001;;GO:0016412	31.5167	16	1.15185	2.22e-12	1.1e-10
GLYMA_09G103000	Golgi apparatus;;trans-Golgi network;;integral component of membrane;;membrane;;cellulose biosynthetic process;;cell wall organization;;transferase activity;;plant-type primary cell wall biogenesis;;cellulose synthase (UDP-forming) activity;;transferase activity, transferring glycosyl groups;;plasma membrane;;cellulose synthase activity;;metal ion binding	GO:0005794;;GO:0005802;;GO:0016021;;GO:0016020;;GO:0030244;;GO:0071555;;GO:0016740;;GO:0009833;;GO:0016760;;GO:0016757;;GO:0005886;;GO:0016759;;GO:0046872	15.1067	7.59667	1.15173	3.64e-05	0.00050822
GLYMA_15G000100	cytoplasm;;cytoskeleton;;microtubule binding;;spindle;;microtubule cytoskeleton organization	GO:0005737;;GO:0005856;;GO:0008017;;GO:0005819;;GO:0000226	4.42	2.01	1.15041	0.00183421	0.0150998
GLYMA_19G257500	transcription factor activity, sequence-specific DNA binding;;regulation of transcription, DNA-templated;;nucleus;;metal ion binding;;DNA binding	GO:0003700;;GO:0006355;;GO:0005634;;GO:0046872;;GO:0003677	79.2	40.1233	1.15034	3.33e-08	8.77e-07
GLYMA_02G008500	protein phosphorylation;;kinase activity;;phosphorylation;;protein kinase activity;;nucleotide binding;;transmembrane receptor protein serine/threonine kinase activity;;protein serine/threonine kinase activity;;transferase activity;;plasma membrane;;ATP binding	GO:0006468;;GO:0016301;;GO:0016310;;GO:0004672;;GO:0000166;;GO:0004675;;GO:0004674;;GO:0016740;;GO:0005886;;GO:0005524	531.807	250.127	1.15008	3.16e-24	7.81e-22
GLYMA_13G267100			39.64	19.9733	1.14959	0.0047994	0.0334144
GLYMA_18G089700	extracellular space;;lipid binding	GO:0005615;;GO:0008289	25.4833	15.2733	1.14894	1.4e-09	4.61e-08
GLYMA_15G078400	GTPase activity;;GTP binding	GO:0003924;;GO:0005525	13.62	6.92333	1.14883	3.97e-09	1.22e-07
GLYMA_17G126400	response to salicylic acid;;response to hydrogen peroxide;;nucleus;;histone acetyltransferase activity;;transcription cofactor activity;;regulation of transcription, DNA-templated;;calmodulin binding;;protein binding;;metal ion binding;;zinc ion binding	GO:0009751;;GO:0042542;;GO:0005634;;GO:0004402;;GO:0003712;;GO:0006355;;GO:0005516;;GO:0005515;;GO:0046872;;GO:0008270	145.233	70.5067	1.14805	5.65e-10	1.98e-08
GLYMA_13G088300	hydrolase activity;;trehalose-phosphatase activity;;integral component of membrane;;membrane;;trehalose biosynthetic process;;catalytic activity	GO:0016787;;GO:0004805;;GO:0016021;;GO:0016020;;GO:0005992;;GO:0003824	524.5	251.577	1.14799	1.63e-18	1.9e-16
GLYMA_08G299900	integral component of membrane;;membrane;;lipid metabolic process;;oxidoreductase activity, acting on paired donors, with oxidation of a pair of donors resulting in the reduction of molecular oxygen to two molecules of water;;oxidoreductase activity	GO:0016021;;GO:0016020;;GO:0006629;;GO:0016717;;GO:0016491	156.84	79.8067	1.14793	3.98e-15	3.05e-13
GLYMA_07G030300			28.6867	14.52	1.14778	1.11e-06	2.22e-05
GLYMA_11G210900	vesicle-mediated transport;;intracellular protein transport;;GTPase activity;;Rab protein signal transduction;;endosome;;GTP binding	GO:0016192;;GO:0006886;;GO:0003924;;GO:0032482;;GO:0005768;;GO:0005525	5.88333	2.97667	1.14768	3.98e-05	0.000549915
[truncated: 318 more rows]
